# Supplementary material for: Genome-wide scans for signatures of selection in Mangalarga Marchador horses using high-throughput SNP genotyping
Source: BMC Genomics. 2021 Oct 14;22:737. doi: 10.1186/s12864-021-08053-8 (PMC8515666; doi:10.1186/s12864-021-08053-8)
Supplement: Supplementary file 2 — Additional file 2: Data S1 TD output. Data S2 iHS output. Data S3 ROH output. [file 12864_2021_8053_MOESM2_ESM.zip]

Archive with 3 entries (3 files):
- Additional file 2 - Data S1.txt
- Additional file 2 - Data S2.txt
- Additional file 2 - Data S3.txt
