# Supplementary material for: Genome-wide scans for signatures of selection in Mangalarga Marchador horses using high-throughput SNP genotyping
Source: BMC Genomics. 2021 Oct 14;22:737. doi: 10.1186/s12864-021-08053-8 (PMC8515666; doi:10.1186/s12864-021-08053-8)
Supplement: Supplementary file 2 — Additional file 2: Data S1 TD output. Data S2 iHS output. Data S3 ROH output. [file 12864_2021_8053_MOESM2_ESM.zip › Additional file 2 - Data S1.txt]

Chr	Bin_Start	N_SNPS	D	P-value	_log10(P-value)
1	0	3	0.621137	0.582108205	0.234996279
1	20000	3	0.869088	0.753794193	0.122747213
1	40000	2	2.66589	0.161096041	0.792915133
1	60000	3	3.04024	0.078626892	1.10442889
1	80000	2	-1.16003	0.024422322	1.612213041
1	1.00E+05	5	0.43978	0.469426853	0.328432071
1	140000	5	2.13331	0.371829937	0.429655647
1	160000	1	-0.265912	0.162416551	0.789369717
1	180000	3	0.740983	0.662897881	0.178553369
1	2.00E+05	1	2.02905	0.42746595	0.369098473
1	220000	3	1.59837	0.702124423	0.15358592
1	240000	2	0.767382	0.681279288	0.166674814
1	260000	4	1.5688	0.723166571	0.140761657
1	280000	2	0.942772	0.807765646	0.092714621
1	3.00E+05	1	2.02528	0.429564582	0.366971534
1	320000	8	2.02829	0.427888535	0.36866935
1	340000	3	-0.0790979	0.222966692	0.65176001
1	360000	2	2.77139	0.133072874	0.875910463
1	380000	6	0.671967	0.615814533	0.210550066
1	4.00E+05	2	1.76037	0.591210845	0.228257608
1	420000	4	0.738752	0.661353524	0.179566328
1	440000	3	2.00464	0.441159778	0.35540409
1	480000	3	1.86725	0.522758912	0.281698555
1	5.00E+05	2	1.49684	0.775226934	0.110571147
1	520000	5	2.04093	0.420891941	0.375829389
1	540000	4	1.92626	0.486790217	0.312658159
1	560000	1	1.72291	0.616141095	0.210319824
1	580000	3	-0.214392	0.177718019	0.750268536
1	6.00E+05	3	1.31199	0.91311798	0.039473106
1	620000	4	1.5006	0.772479217	0.112113196
1	640000	2	2.55783	0.194200655	0.711749309
1	660000	4	2.24911	0.315580536	0.50088979
1	680000	1	2.06175	0.409515054	0.387730128
1	7.00E+05	2	0.79852	0.703205441	0.152917777
1	720000	3	-0.319326	0.147624493	0.830841581
1	740000	3	2.10475	0.38660504	0.412732488
1	760000	1	0.0818992	0.286872904	0.54231047
1	780000	5	1.49932	0.773414292	0.111587807
1	8.00E+05	4	0.989223	0.842284383	0.074541252
1	820000	2	0.524888	0.520758321	0.283363782
1	840000	2	0.682812	0.623115606	0.205431372
1	860000	5	3.00475	0.084557327	1.072848757
1	880000	1	0.348743	0.417764266	0.379068711
1	9.00E+05	4	3.4047	0.035153664	1.454029408
1	920000	3	-0.0111697	0.248565643	0.6045589
1	980000	2	1.40013	0.846774478	0.07223224
1	1.00E+06	1	1.06029	0.895665054	0.04785437
1	1020000	8	1.86838	0.52205754	0.282281628
1	1060000	3	-0.0650798	0.228088616	0.641896391
1	1080000	2	2.15544	0.360625532	0.442943528
1	1100000	5	1.64609	0.668649147	0.174801705
1	1120000	5	1.22422	0.979791197	0.008866467
1	1140000	1	0.0772143	0.284854161	0.545377432
1	1160000	2	0.162775	0.323245078	0.49046808
1	1180000	6	2.7358	0.142070697	0.847495489
1	1200000	3	0.980874	0.836055622	0.077764828
1	1220000	3	1.1881	0.992702964	0.003180681
1	1240000	3	2.07419	0.402805511	0.394904596
1	1260000	2	2.68311	0.156240055	0.806207616
1	1300000	5	-0.327242	0.145522824	0.837068885
1	1320000	5	1.15517	0.967633069	0.014289298
1	1340000	2	0.90904	0.782927162	0.10627864
1	1360000	1	2.0813	0.399000483	0.399026579
1	1380000	4	2.75389	0.137440486	0.861885318
1	1400000	3	-0.604632	0.085378648	1.068650725
1	1420000	3	1.55258	0.734799535	0.133831127
1	1460000	3	2.57927	0.187263867	0.727546012
1	1500000	6	2.83205	0.118761441	0.925324542
1	1520000	2	0.766465	0.680637527	0.16708411
1	1540000	5	-0.139074	0.201982354	0.69468657
1	1560000	2	1.32786	0.901113885	0.045220318
1	1580000	2	1.37259	0.867410308	0.061775421
1	1600000	5	2.45416	0.230411321	0.637496187
1	1620000	6	3.16679	0.060176194	1.220575283
1	1640000	3	0.873696	0.757137395	0.120825303
1	1660000	4	2.74131	0.140647875	0.851866826
1	1680000	3	2.0563	0.412475343	0.384602008
1	1700000	3	2.40159	0.250505562	0.601182627
1	1720000	2	2.36264	0.266161896	0.574854118
1	1740000	4	2.07876	0.400357313	0.397552234
1	1760000	5	0.725609	0.652285007	0.185562604
1	1780000	4	1.48566	0.783413523	0.106008936
1	1800000	2	0.28219	0.382210573	0.417697303
1	1820000	2	1.80693	0.560887761	0.251124037
1	1840000	5	3.02996	0.080308801	1.095236856
1	1860000	3	-0.0693704	0.226512096	0.644908602
1	1880000	4	0.734072	0.65811859	0.181695841
1	1900000	7	0.522583	0.519330983	0.284555767
1	1920000	2	1.58112	0.714373067	0.146074927
1	1940000	7	1.05436	0.891189264	0.050030054
1	1960000	3	1.20413	0.995089116	0.002138024
1	1980000	3	1.63201	0.678461512	0.168474784
1	2.00E+06	2	0.308886	0.396243446	0.402037908
1	2020000	2	0.820432	0.71878567	0.14340059
1	2040000	5	1.28983	0.929912456	0.031557935
1	2060000	3	1.70134	0.630702396	0.200175519
1	2080000	5	0.369272	0.42911247	0.367428865
1	2100000	2	0.30905	0.396330604	0.401942391
1	2120000	1	1.08154	0.911730224	0.040133648
1	2140000	4	1.35268	0.882386272	0.054341257
1	2160000	5	-0.172684	0.190871747	0.719258351
1	2180000	2	1.20293	0.996002992	0.001739357
1	2200000	6	2.78522	0.129697844	0.887067243
1	2220000	2	0.223643	0.352519598	0.452816734
1	2240000	6	3.36957	0.038167389	1.418307551
1	2260000	6	2.31781	0.284999902	0.54515529
1	2280000	6	2.10832	0.384738799	0.414834015
1	2300000	4	0.651873	0.602387251	0.220124228
1	2320000	6	2.46724	0.225594785	0.646670944
1	2340000	7	1.34985	0.884518495	0.053293082
1	2360000	2	-0.729058	0.065906395	1.181072445
1	2380000	4	0.555659	0.540004488	0.267602631
1	2400000	1	1.9786	0.45604129	0.340995834
1	2420000	6	2.52967	0.203595712	0.691231373
1	2440000	4	0.954481	0.816434451	0.088078678
1	2460000	3	1.83361	0.543858037	0.264514449
1	2480000	2	1.07753	0.908695666	0.041581543
1	2500000	5	1.3693	0.869881859	0.060539726
1	2520000	5	-0.391602	0.129276699	0.888479747
1	2560000	6	3.60979	0.021315955	1.671295203
1	2580000	4	2.17832	0.349266702	0.456842816
1	2600000	4	2.00154	0.442916663	0.353677981
1	2620000	6	1.77548	0.581287829	0.23560877
1	2640000	6	3.20636	0.055203674	1.258032021
1	2660000	7	2.11531	0.381100719	0.418960232
1	2680000	2	2.27546	0.3036056	0.517690222
1	2700000	4	2.03373	0.424869078	0.371744875
1	2720000	3	2.09151	0.393574438	0.404973116
1	2740000	2	0.645656	0.59825978	0.223110193
1	2760000	5	1.98414	0.452851813	0.344043889
1	2780000	2	-0.664643	0.075473502	1.122205496
1	2800000	2	0.722492	0.65014177	0.186991931
1	2820000	6	2.39036	0.254952107	0.593541394
1	2840000	2	1.32299	0.904795286	0.043449671
1	2860000	4	-0.394226	0.12864551	0.890605366
1	2880000	3	1.60782	0.695446713	0.157736141
1	2900000	3	0.0129447	0.258129478	0.588162397
1	2920000	2	0.799102	0.703617692	0.152663249
1	2940000	3	1.72947	0.611742064	0.213431656
1	2960000	6	0.840594	0.733225767	0.134762281
1	2980000	3	2.14183	0.367490953	0.434753348
1	3.00E+06	7	2.62562	0.172895943	0.762215197
1	3020000	4	1.96417	0.464407931	0.333100372
1	3040000	5	1.45374	0.806916431	0.093171441
1	3060000	5	1.75053	0.597714533	0.223506184
1	3080000	6	3.02366	0.081353909	1.089621575
1	3100000	3	2.68363	0.156095163	0.806610553
1	3120000	3	2.65749	0.163505794	0.786466853
1	3140000	5	3.07646	0.072927993	1.137105739
1	3160000	1	0.252287	0.366858919	0.435500918
1	3180000	5	3.11927	0.066632782	1.176312057
1	3200000	3	2.5237	0.205629305	0.686914992
1	3220000	3	-0.28653	0.156579481	0.80526515
1	3240000	3	-0.26975	0.161317733	0.792317889
1	3260000	5	1.29596	0.925263245	0.033734689
1	3280000	4	2.41499	0.245271014	0.610353774
1	3300000	2	0.824202	0.721478318	0.141776716
1	3320000	4	0.908892	0.782818648	0.106338837
1	3340000	1	-0.3812	0.131802533	0.880076245
1	3360000	4	1.30443	0.918843525	0.036758441
1	3380000	2	1.25814	0.953981943	0.020459846
1	3400000	4	3.23405	0.051931682	1.284567615
1	3420000	1	-0.321891	0.14694097	0.832857099
1	3440000	7	2.4944	0.215824059	0.665900144
1	3460000	2	-0.425517	0.121301938	0.91613226
1	3480000	3	2.51447	0.208802355	0.680264607
1	3500000	1	-0.855662	0.050007196	1.300967495
1	3520000	6	0.665396	0.611409169	0.213668053
1	3540000	2	0.319244	0.401770887	0.396021536
1	3560000	5	2.36892	0.263593051	0.579066043
1	3580000	3	1.54436	0.740718419	0.130346856
1	3600000	4	0.491365	0.500200452	0.300855921
1	3620000	6	3.10039	0.069351646	1.158943228
1	3640000	4	2.73081	0.143368757	0.843545479
1	3660000	5	1.72087	0.617511912	0.20935466
1	3680000	5	0.552903	0.538266303	0.269002807
1	3700000	2	2.35228	0.270437229	0.567933522
1	3720000	5	3.32813	0.042002199	1.37672797
1	3740000	2	0.112056	0.30009848	0.522736205
1	3760000	4	0.255607	0.368544126	0.433510506
1	3780000	1	2.06898	0.405607482	0.391894043
1	3800000	4	2.66358	0.161756033	0.791139514
1	3820000	4	0.731242	0.656165519	0.182986595
1	3840000	1	-0.824786	0.053553396	1.271212985
1	3860000	3	2.08288	0.398157869	0.399944697
1	3880000	1	1.12509	0.944760203	0.024678409
1	3900000	3	2.06309	0.408789144	0.388500646
1	3920000	6	-0.279116	0.15865983	0.799533015
1	3940000	3	0.882867	0.763804634	0.117017711
1	3960000	2	0.81186	0.712676314	0.147107675
1	3980000	4	1.30543	0.91808593	0.037116668
1	4.00E+06	5	0.448014	0.474267639	0.323976508
1	4020000	3	-0.0738834	0.224862262	0.648083424
1	4040000	3	1.03096	0.873562783	0.058705877
1	4060000	2	0.118064	0.302781155	0.518871159
1	4080000	4	1.21773	0.984732592	0.006681688
1	4100000	5	-0.0157037	0.246795491	0.60766278
1	4120000	5	2.50674	0.211486919	0.674716489
1	4140000	1	2.08126	0.399021829	0.399003345
1	4160000	6	1.69818	0.6328479	0.198700657
1	4180000	5	1.07563	0.907258307	0.042269046
1	4200000	5	1.92612	0.48687394	0.312583471
1	4220000	3	1.52231	0.756670807	0.121093021
1	4240000	2	1.14127	0.95705904	0.01906127
1	4260000	2	0.62169	0.582470232	0.234726265
1	4280000	1	-0.466984	0.112080276	0.95047081
1	4300000	5	1.25095	0.959449599	0.017977834
1	4320000	5	3.19497	0.056598581	1.247194455
1	4340000	7	2.25625	0.312305485	0.505420388
1	4360000	6	0.580981	0.556105124	0.254843103
1	4380000	4	2.20671	0.335491994	0.474317839
1	4400000	8	0.426084	0.461435803	0.335888711
1	4420000	5	1.77036	0.584641493	0.233110365
1	4460000	7	1.66311	0.65686316	0.182525095
1	4480000	8	1.81309	0.556933036	0.25419702
1	4500000	5	2.13378	0.371589755	0.429936268
1	4520000	2	1.71839	0.619180191	0.208182946
1	4540000	4	2.13095	0.373037411	0.428247612
1	4560000	2	0.667516	0.612828945	0.21266073
1	4580000	3	1.67948	0.645607212	0.190031627
1	4600000	3	2.5906	0.183672835	0.73595507
1	4620000	4	1.09557	0.922357242	0.035100838
1	4640000	7	1.539	0.744586242	0.128084993
1	4660000	4	1.70887	0.625602407	0.203701589
1	4680000	2	-0.343495	0.141279614	0.849920499
1	4700000	8	0.927742	0.796672768	0.098720028
1	4720000	7	2.69065	0.154149087	0.812059042
1	4740000	7	1.23745	0.969720666	0.013353349
1	4760000	2	-0.0174306	0.246123607	0.60884673
1	4780000	6	2.23591	0.32169444	0.492556446
1	4800000	2	0.539189	0.529658957	0.276003679
1	4820000	4	2.44449	0.234018866	0.63074913
1	4840000	4	1.00728	0.855789084	0.067633258
1	4860000	2	0.260109	0.37083699	0.430816953
1	4880000	4	0.107669	0.298149649	0.525565698
1	4900000	4	0.315861	0.399960516	0.39798288
1	4920000	3	2.71264	0.148172329	0.829232893
1	4940000	4	1.79919	0.565876037	0.247278696
1	4960000	2	1.15456	0.967168896	0.014497679
1	4980000	5	0.516893	0.515816195	0.287505026
1	5.00E+06	8	1.62532	0.683143081	0.165488326
1	5040000	6	2.54785	0.197493204	0.704447844
1	5060000	6	1.70305	0.629542674	0.200974825
1	5080000	7	2.74162	0.140568151	0.852113066
1	5100000	7	0.777662	0.688489433	0.162102721
1	5120000	1	1.94158	0.47767568	0.32086687
1	5140000	3	0.443514	0.471618687	0.326408995
1	5160000	8	1.49744	0.774788279	0.110816958
1	5180000	5	1.61324	0.691627339	0.160127848
1	5200000	3	2.10051	0.388828691	0.410241697
1	5260000	3	0.344693	0.415546535	0.381380335
1	5280000	4	2.07787	0.400833393	0.397036105
1	5300000	4	2.15907	0.358808101	0.445137761
1	5320000	2	1.87432	0.518378653	0.285352891
1	5340000	9	2.41578	0.244964823	0.610896276
1	5360000	3	1.51228	0.763962076	0.1169282
1	5380000	4	2.76107	0.135635329	0.867627176
1	5400000	9	1.69039	0.638150158	0.195077119
1	5420000	2	1.52493	0.754769742	0.122185519
1	5440000	3	1.71872	0.618958089	0.208338757
1	5460000	9	1.85856	0.528168774	0.277227279
1	5480000	3	0.385399	0.438151653	0.358375545
1	5500000	2	-0.777722	0.05936112	1.226497916
1	5520000	3	-0.914615	0.043781924	1.358705153
1	5540000	3	2.85773	0.113078894	0.946618449
1	5560000	3	0.317397	0.400781879	0.397091923
1	5580000	3	1.78635	0.574197837	0.240938448
1	5600000	2	2.18073	0.348083619	0.458316414
1	5620000	3	1.66266	0.657173695	0.182319828
1	5640000	5	1.66254	0.657256515	0.1822651
1	5660000	3	1.91964	0.490757628	0.309132941
1	5680000	4	2.83868	0.117273326	0.930800759
1	5700000	1	0.0302009	0.265128053	0.576544317
1	5720000	5	1.17915	0.985887499	0.00617264
1	5740000	7	2.0723	0.403820621	0.393811507
1	5760000	2	2.65873	0.163148369	0.787417264
1	5780000	2	2.2474	0.316368233	0.499807131
1	5800000	4	1.60281	0.698984057	0.15553273
1	5820000	5	1.23919	0.968396521	0.013946779
1	5840000	2	0.219219	0.35033697	0.45551403
1	5860000	2	1.6085	0.694967103	0.158035753
1	5880000	2	-0.147227	0.199244819	0.700612964
1	5900000	4	1.95666	0.468795868	0.329016225
1	5920000	2	0.888171	0.767668642	0.114826199
1	5940000	3	0.656055	0.605170881	0.218121977
1	5960000	3	0.97248	0.829803637	0.081024666
1	5980000	2	-0.175579	0.189936203	0.721392248
1	6.00E+06	3	2.66452	0.161487219	0.791861846
1	6020000	5	1.76805	0.586157513	0.231985664
1	6040000	7	1.91922	0.491009922	0.308909732
1	6060000	8	3.0963	0.069952486	1.155196848
1	6080000	4	2.58264	0.186190374	0.730042775
1	6100000	3	3.02767	0.080687421	1.093194167
1	6120000	8	0.544645	0.53307492	0.27321175
1	6140000	9	1.03257	0.874773639	0.058104313
1	6160000	2	0.601996	0.569642656	0.244397497
1	6180000	4	1.40368	0.844121767	0.073594901
1	6200000	4	1.32887	0.900350655	0.045588315
1	6220000	1	2.05862	0.411213636	0.385932492
1	6240000	3	-0.860337	0.049487816	1.305501714
1	6260000	7	-0.34052	0.142049112	0.847561476
1	6280000	8	1.53548	0.747129821	0.126603929
1	6300000	3	0.121681	0.304403875	0.516549823
1	6320000	1	0.48854	0.498487913	0.302345367
1	6340000	6	1.72297	0.616100797	0.210348229
1	6360000	5	1.14084	0.95673204	0.019209682
1	6380000	5	1.70516	0.628112931	0.201962265
1	6400000	4	0.891192	0.769872056	0.113581443
1	6420000	6	-0.0707405	0.226010313	0.645871743
1	6440000	9	2.13176	0.372622708	0.428730683
1	6460000	3	0.918407	0.789803548	0.102480919
1	6480000	1	0.556239	0.540370646	0.267308251
1	6500000	3	-0.914213	0.043822049	1.358307317
1	6520000	11	0.561705	0.54382746	0.264538867
1	6540000	2	0.687029	0.625964662	0.203450183
1	6560000	2	2.21069	0.333589257	0.476787944
1	6580000	7	2.2758	0.303453084	0.517908444
1	6600000	1	2.00618	0.440288489	0.356262668
1	6620000	6	-0.259186	0.164355807	0.784214947
1	6640000	4	-0.728407	0.065997831	1.180470336
1	6660000	6	1.79289	0.569951924	0.244161776
1	6700000	7	0.907918	0.782104617	0.10673515
1	6720000	4	0.710113	0.641658695	0.192695916
1	6740000	3	0.962179	0.822146029	0.085051036
1	6760000	5	1.60642	0.696434529	0.157119705
1	6780000	5	0.921567	0.792127055	0.101205153
1	6800000	9	1.21665	0.985554951	0.006319156
1	6820000	3	-1.28404	0.017846562	1.748445426
1	6840000	2	0.0404169	0.269332406	0.569711389
1	6860000	4	0.0325816	0.266103756	0.574948995
1	6880000	6	2.10835	0.38472314	0.414851691
1	6900000	3	0.736352	0.659693789	0.180657605
1	6920000	4	0.62432	0.584193422	0.233443337
1	6940000	5	-1.01195	0.034937828	1.456704097
1	6960000	1	1.26207	0.950994261	0.021822104
1	7140000	1	0.517548	0.516220168	0.287165032
1	7160000	9	-0.148098	0.198953973	0.701247383
1	7180000	5	0.797986	0.702827268	0.153151397
1	7200000	2	-0.87095	0.048325518	1.315823484
1	7220000	2	2.44126	0.235232739	0.628502235
1	7240000	5	0.0112249	0.257439066	0.589325548
1	7260000	1	1.05264	0.889891701	0.050662844
1	7280000	5	1.11762	0.939086325	0.027294484
1	7300000	4	0.120966	0.304082643	0.517008369
1	7320000	3	0.356929	0.422268052	0.374411776
1	7340000	1	1.43422	0.821377008	0.085457458
1	7360000	5	0.722055	0.649841521	0.187192543
1	7380000	3	1.41409	0.836353267	0.077610242
1	7400000	3	0.71768	0.646838737	0.189203979
1	7420000	7	1.46683	0.797255763	0.098402333
1	7440000	4	2.56774	0.190971243	0.719032024
1	7460000	5	0.790208	0.697327343	0.156563305
1	7480000	2	0.854784	0.743445952	0.128750599
1	7500000	4	1.04064	0.880847327	0.055099359
1	7520000	4	0.297214	0.390070133	0.408857302
1	7560000	8	0.536659	0.528078727	0.277301327
1	7580000	2	-0.476286	0.11008958	0.958253785
1	7600000	3	2.69869	0.151942962	0.818319411
1	7620000	2	-0.770757	0.06026345	1.219946008
1	7640000	5	3.26736	0.048212136	1.316843625
1	7660000	4	2.93813	0.096664044	1.014735041
1	7680000	6	3.18961	0.05726509	1.242110056
1	7700000	4	-0.655357	0.076941836	1.113837455
1	7720000	2	2.57943	0.187212797	0.727664468
1	7740000	7	2.411	0.246821573	0.607616885
1	7760000	2	1.39822	0.848202432	0.071500487
1	7780000	6	-0.00577523	0.250683283	0.600874627
1	7800000	5	0.016721	0.259649971	0.585611722
1	7820000	4	2.17428	0.351255681	0.454376643
1	7840000	2	0.724834	0.651751851	0.185917727
1	7860000	5	-0.463919	0.112742391	0.947912759
1	7880000	3	3.10635	0.068483688	1.164412861
1	7900000	4	1.22544	0.978862387	0.009278359
1	7920000	2	1.95458	0.470015213	0.327888085
1	7940000	5	2.09522	0.391613901	0.407141901
1	7960000	4	1.49004	0.780203342	0.107792194
1	7980000	5	2.8194	0.121641785	0.914917217
1	8.00E+06	8	1.58907	0.708718668	0.149526127
1	8020000	4	1.97964	0.455441582	0.341567321
1	8040000	2	1.83852	0.540752259	0.267001658
1	8060000	4	1.432	0.823025552	0.084586682
1	8080000	3	0.00735905	0.255891805	0.591943622
1	8100000	4	1.42171	0.83067687	0.080567882
1	8120000	6	0.547077	0.53460116	0.271970103
1	8160000	1	0.107501	0.298075187	0.525674175
1	8180000	3	1.60373	0.698333992	0.155936818
1	8200000	4	1.3552	0.88048833	0.055276396
1	8220000	2	2.32392	0.282380639	0.549165083
1	8240000	3	1.17051	0.979309072	0.009080222
1	8260000	3	0.81864	0.71750699	0.144173863
1	8280000	3	0.231664	0.356498735	0.447942007
1	8300000	4	2.73371	0.142613271	0.84584006
1	8320000	4	2.54075	0.199860345	0.699273366
1	8340000	2	0.507122	0.509809443	0.292592125
1	8360000	3	-0.385134	0.130842811	0.883250134
1	8380000	6	2.35295	0.27015932	0.568380046
1	8400000	4	-0.0836157	0.221333653	0.654952547
1	8420000	3	1.82276	0.550752425	0.259043582
1	8440000	4	-0.192264	0.184610065	0.733744624
1	8460000	3	0.818555	0.717446358	0.144210564
1	8480000	4	1.65478	0.662621073	0.178734757
1	8500000	2	1.93089	0.484025759	0.315131526
1	8520000	3	0.774471	0.686248274	0.163518735
1	8540000	4	2.11163	0.383013406	0.416786025
1	8560000	1	1.96642	0.463097767	0.334327313
1	8580000	3	0.911575	0.784786476	0.10524849
1	8600000	6	1.51961	0.758631462	0.11996915
1	8620000	3	0.892141	0.770564609	0.113190941
1	8640000	3	0.331125	0.408167707	0.389161358
1	8660000	2	0.807562	0.709619979	0.148974165
1	8680000	2	1.49804	0.774349695	0.111062868
1	8700000	5	-0.085408	0.220688176	0.656220936
1	8720000	3	-0.495774	0.106009631	0.974654677
1	8740000	3	2.41095	0.246841047	0.60758262
1	8760000	7	2.041	0.420853382	0.375869178
1	8780000	1	-0.0939817	0.217619121	0.662302949
1	8800000	4	1.29516	0.925869853	0.033450057
1	8820000	3	0.75767	0.674494154	0.17102181
1	8840000	2	1.58584	0.711014075	0.148121802
1	8860000	4	1.62948	0.680230524	0.167343884
1	8880000	9	1.84243	0.538285379	0.268987416
1	8900000	5	2.71961	0.146315347	0.834710118
1	8920000	1	-0.404532	0.126189611	0.898976399
1	8940000	6	1.90749	0.498084192	0.302697242
1	8960000	2	1.18339	0.98911618	0.004752694
1	8980000	6	1.79441	0.568967255	0.244912727
1	9.00E+06	1	0.57848	0.55450453	0.256094901
1	9020000	2	-0.0316643	0.240634528	0.618642057
1	9040000	3	1.08495	0.914311749	0.0389057
1	9060000	9	1.40427	0.843681064	0.073821698
1	9080000	6	1.7986	0.566257153	0.246986299
1	9100000	3	-0.567104	0.092089754	1.035788686
1	9120000	5	2.07158	0.404207732	0.393395383
1	9140000	4	1.00109	0.851154659	0.069991519
1	9160000	4	0.814936	0.714866516	0.145775045
1	9180000	4	0.794858	0.700613529	0.154521481
1	9220000	2	0.766243	0.680482195	0.167183234
1	9240000	8	1.8417	0.538745519	0.268616329
1	9260000	5	-1.13187	0.026179337	1.582041349
1	9280000	2	-0.47614	0.110120608	0.9581314
1	9300000	2	-0.486694	0.107895421	0.966996985
1	9320000	5	2.26047	0.310380378	0.508105743
1	9340000	5	1.82668	0.548256594	0.261016137
1	9360000	6	1.3352	0.895569367	0.04790077
1	9380000	4	2.53984	0.200165231	0.698611357
1	9400000	4	1.76528	0.587977823	0.230639054
1	9420000	7	1.73266	0.609607937	0.214949387
1	9440000	4	0.0791419	0.285683605	0.544114682
1	9460000	4	1.46595	0.797904265	0.098049214
1	9480000	1	2.03837	0.422303525	0.374375294
1	9500000	5	0.740607	0.662637504	0.178723988
1	9520000	10	2.42761	0.240411772	0.619044271
1	9540000	1	-0.46472	0.112569058	0.948580966
1	9560000	6	3.82795	0.012053536	1.918885547
1	9580000	6	2.46198	0.227522997	0.642974701
1	9600000	3	1.48403	0.784609125	0.105346645
1	9620000	5	1.35201	0.882890997	0.054092912
1	9640000	3	2.78929	0.128717377	0.890362819
1	9660000	1	0.306392	0.394919439	0.403491488
1	9680000	4	3.51196	0.027177226	1.565794873
1	9700000	2	1.96831	0.461998823	0.335359131
1	9720000	4	1.82766	0.54763351	0.261509985
1	9740000	1	-0.554235	0.094486385	1.024630767
1	9760000	5	2.35721	0.268396896	0.571222512
1	9780000	3	-0.22188	0.175429712	0.755896849
1	9800000	2	0.75754	0.67440351	0.171080178
1	9820000	6	2.18838	0.344345094	0.4630061
1	9840000	4	1.4002	0.846722154	0.072259077
1	9860000	4	1.01529	0.861793501	0.064596785
1	9880000	1	-0.824786	0.053553396	1.271212985
1	9900000	1	-0.269101	0.161503146	0.791819013
1	9920000	1	-0.671595	0.074389266	1.128489725
1	9940000	5	2.43365	0.238110271	0.62322187
1	9960000	3	0.613921	0.577393847	0.238527849
1	9980000	2	1.77414	0.582164676	0.23495415
1	1.00E+07	1	-0.855011	0.050079882	1.300336704
1	10020000	2	1.53477	0.747643207	0.126305608
1	10040000	2	-0.5913	0.087716028	1.056921045
1	10060000	2	0.221077	0.351252588	0.454380467
1	10080000	2	1.42164	0.830728976	0.080540641
1	10100000	5	1.60447	0.697811274	0.156262018
1	10120000	6	1.65187	0.664637272	0.177415308
1	10140000	4	-0.340354	0.142092144	0.847429934
1	10160000	4	0.0592123	0.277186578	0.557227803
1	10180000	5	1.80051	0.565023819	0.247933244
1	10200000	3	1.28686	0.932165881	0.030506797
1	10220000	3	2.04001	0.42139891	0.375306592
1	10240000	1	1.97747	0.456693399	0.340375265
1	10260000	3	1.48469	0.784124955	0.105614724
1	10300000	3	0.719973	0.648411826	0.188149073
1	10320000	1	-0.823814	0.053668358	1.270281693
1	10340000	1	1.73748	0.606389626	0.217248237
1	10360000	1	-0.407094	0.125584795	0.90106294
1	10380000	6	0.359495	0.423685654	0.372956241
1	10420000	2	1.05352	0.890555534	0.050338993
1	10460000	3	2.37581	0.260794421	0.583701704
1	10480000	2	-0.18697	0.186287892	0.729815371
1	10500000	1	1.78215	0.576932443	0.238875038
1	10540000	7	2.84375	0.116145263	0.934998497
1	10580000	3	0.852588	0.741861296	0.129677286
1	10600000	5	2.84263	0.116393724	0.934070436
1	10620000	1	-0.581946	0.089386586	1.048727648
1	10640000	2	1.3457	0.887646763	0.051759826
1	10660000	4	-0.335505	0.143353547	0.843591558
1	10680000	1	1.7481	0.599325618	0.222337158
1	10700000	4	2.93899	0.096499362	1.015475558
1	10720000	8	-0.071703	0.225658284	0.646548719
1	10740000	8	0.882672	0.763662687	0.117098429
1	10760000	8	2.3831	0.257855766	0.588623153
1	10780000	6	0.965027	0.824261528	0.08393497
1	10800000	3	0.353571	0.42041711	0.376319618
1	10820000	3	2.14566	0.365550766	0.437052301
1	10840000	3	1.28027	0.93716782	0.028182633
1	10860000	3	2.28852	0.297783784	0.526098956
1	10880000	3	0.581098	0.556180057	0.254784588
1	10900000	2	1.16758	0.97707849	0.010070547
1	10920000	4	0.491717	0.500414055	0.300670501
1	10940000	3	0.115538	0.301651316	0.520494776
1	10960000	6	2.30417	0.290906287	0.536246893
1	10980000	6	3.13405	0.064566138	1.189995193
1	1.10E+07	3	0.118384	0.302924487	0.51866562
1	11020000	3	3.08168	0.072135257	1.141852415
1	11040000	2	1.8799	0.514934977	0.288247607
1	11060000	2	0.786298	0.694568505	0.158284913
1	11080000	2	1.33395	0.896513245	0.04744329
1	11100000	3	1.70386	0.628993651	0.201353738
1	11120000	3	0.585304	0.558877068	0.25268371
1	11140000	2	-0.589374	0.088057923	1.055231563
1	11160000	1	-0.132644	0.20416062	0.690028025
1	11180000	5	0.724673	0.651641114	0.185991522
1	11200000	2	0.404156	0.448801404	0.347945793
1	11220000	2	2.47888	0.221369336	0.654882537
1	11240000	5	2.1063	0.38579409	0.41364443
1	11280000	6	1.59065	0.707596799	0.150214141
1	11300000	1	0.852779	0.74199908	0.129596633
1	11320000	5	-0.734863	0.065095659	1.186447974
1	11340000	3	3.17534	0.059071428	1.228622531
1	11360000	2	0.709283	0.641091567	0.193079936
1	11380000	5	1.38708	0.856540701	0.067251995
1	11400000	3	0.524699	0.52064121	0.28346146
1	11420000	8	2.56928	0.190472967	0.720166654
1	11440000	5	1.33014	0.899391081	0.046051424
1	11460000	4	0.499767	0.505312202	0.296440215
1	11480000	7	0.668271	0.613334925	0.212302305
1	11500000	5	1.92516	0.487448251	0.312071483
1	11520000	6	1.28434	0.934078305	0.029616715
1	11540000	1	1.84773	0.534950566	0.271686349
1	11580000	5	0.489372	0.498991954	0.301906457
1	11600000	4	2.4238	0.241871583	0.616415153
1	11620000	4	1.63956	0.673193	0.171860408
1	11640000	1	2.08121	0.399048512	0.398974304
1	11660000	5	3.1468	0.062826111	1.201859825
1	11680000	3	0.983556	0.838055424	0.076727259
1	11720000	2	0.850486	0.740345496	0.130565561
1	11740000	7	0.741867	0.663510207	0.178152392
1	11760000	2	1.80522	0.561987988	0.250272967
1	11780000	2	0.767614	0.68144169	0.1665713
1	11800000	8	1.09914	0.925063627	0.033828395
1	11820000	1	1.7481	0.599325618	0.222337158
1	11840000	5	3.18361	0.058018911	1.236430426
1	11860000	3	2.50569	0.211853492	0.673964373
1	11880000	3	0.696582	0.632439424	0.198981065
1	11900000	2	2.11451	0.381516021	0.41848722
1	11920000	1	-0.886701	0.046642851	1.331214911
1	11940000	4	2.6812	0.15677313	0.80472837
1	11960000	3	1.5581	0.730833608	0.136181489
1	11980000	3	1.22794	0.976959179	0.010123582
1	1.20E+07	6	2.05149	0.415098509	0.381848826
1	12020000	3	1.46737	0.796857888	0.098619124
1	12040000	9	2.04015	0.421321739	0.375386131
1	12060000	4	1.13055	0.948909166	0.022775358
1	12080000	5	0.516598	0.515634307	0.287658195
1	12100000	4	1.45619	0.805105995	0.09414694
1	12120000	4	-0.863309	0.049159993	1.308388189
1	12140000	3	0.397893	0.44522919	0.35141637
1	12160000	5	1.77208	0.583513869	0.233948817
1	12180000	3	-0.873015	0.048102052	1.317836398
1	12200000	1	0.48854	0.498487913	0.302345367
1	12220000	4	1.77919	0.57886337	0.237423932
1	12240000	9	2.66851	0.160349943	0.794931191
1	12260000	5	2.49568	0.215371222	0.666812327
1	12280000	3	1.63271	0.677972374	0.168788002
1	12300000	8	3.2814	0.046712805	1.33056405
1	12320000	7	1.30645	0.917313259	0.037482329
1	12340000	3	1.4821	0.786025434	0.104563401
1	12360000	5	0.630796	0.588446617	0.23029293
1	12380000	5	0.912933	0.785783017	0.104697361
1	12400000	4	1.92155	0.489611171	0.310148682
1	12420000	3	2.86234	0.112081843	0.950464737
1	12440000	4	1.676	0.647993374	0.188429435
1	12460000	4	1.06179	0.896797742	0.047305494
1	12480000	3	1.88713	0.51049075	0.292012122
1	12500000	2	-0.316533	0.148371535	0.82864941
1	12520000	6	0.0539937	0.274990358	0.560682533
1	12540000	4	1.91724	0.492200245	0.307858174
1	12560000	4	1.9365	0.480687608	0.318137074
1	12580000	3	3.28544	0.046288715	1.334524879
1	12600000	4	1.00515	0.854193793	0.068443589
1	12620000	5	1.5915	0.706993524	0.150584565
1	12640000	2	1.47392	0.792036044	0.101255054
1	12660000	4	2.20686	0.335420157	0.474410843
1	12680000	4	1.35665	0.879396571	0.055815232
1	12700000	6	0.195945	0.338996077	0.469805327
1	12720000	2	2.00153	0.442922337	0.353672417
1	12740000	3	-0.327325	0.14550091	0.83713429
1	12760000	3	0.119205	0.303292428	0.518138433
1	12780000	2	0.0284455	0.264410202	0.577721791
1	12800000	2	1.65706	0.661043076	0.179770239
1	12820000	6	1.58429	0.712116519	0.14744894
1	12840000	2	2.56	0.193490103	0.713341244
1	12860000	6	2.46742	0.225529008	0.646797591
1	12880000	3	-0.390298	0.129591262	0.887424281
1	12900000	1	1.58965	0.708306769	0.149778608
1	12920000	1	0.99658	0.847781267	0.071716184
1	12940000	2	0.425644	0.461180348	0.336129208
1	12960000	3	1.74262	0.602966047	0.219707142
1	12980000	3	1.49581	0.775980126	0.110149402
1	1.30E+07	1	1.28632	0.932575653	0.030315927
1	13020000	3	1.11393	0.936284688	0.028592079
1	13040000	2	2.78537	0.129661606	0.887188602
1	13060000	5	-1.15244	0.024885532	1.604053064
1	13080000	5	-0.853019	0.050302843	1.298407465
1	13100000	3	2.55061	0.19657858	0.706463807
1	13120000	2	-0.0891012	0.219362368	0.658837874
1	13140000	4	2.0966	0.390886159	0.407949707
1	13160000	6	1.3588	0.877778178	0.05661522
1	13180000	4	0.0972246	0.293544036	0.532326739
1	13200000	4	1.72574	0.614241639	0.211660747
1	13220000	3	1.43901	0.817822709	0.087340834
1	13240000	5	2.56936	0.190447108	0.720225617
1	13260000	1	0.729601	0.655034088	0.183736099
1	13280000	4	2.31065	0.288090132	0.540471618
1	13300000	4	1.9359	0.48104403	0.317815171
1	13320000	3	0.440459	0.469825002	0.328063876
1	13340000	3	3.00017	0.085348352	1.068804859
1	13360000	6	1.61377	0.691254276	0.160362169
1	13380000	6	2.21871	0.329776293	0.481780568
1	13400000	3	1.25922	0.953160834	0.020833811
1	13440000	3	1.24081	0.967163775	0.014499978
1	13460000	1	1.39576	0.850042311	0.070559457
1	13480000	7	1.51768	0.76003392	0.119167025
1	13500000	4	1.41658	0.834497429	0.078574997
1	13520000	2	-0.265765	0.162458749	0.789256896
1	13540000	3	1.73015	0.611286863	0.213754938
1	13560000	4	3.24266	0.050947961	1.292873192
1	13580000	4	-0.287012	0.156444953	0.805638443
1	13600000	9	1.7616	0.590400176	0.228853521
1	13620000	6	3.10449	0.068753597	1.162704576
1	13640000	3	1.35215	0.882785528	0.054144795
1	13660000	2	2.17374	0.351522078	0.454047393
1	13680000	6	1.91749	0.492049866	0.307990882
1	13700000	3	1.16392	0.97429242	0.011310676
1	13720000	4	0.919412	0.79054231	0.102074881
1	13740000	1	-0.855662	0.050007196	1.300967495
1	13760000	2	2.69494	0.152968928	0.815396775
1	13780000	6	0.15228	0.318362433	0.497078185
1	13800000	3	2.91497	0.101184112	0.994887675
1	13820000	3	1.45774	0.803961155	0.094764934
1	13840000	6	0.84858	0.738971907	0.131372072
1	13860000	4	-1.19791	0.022220595	1.653244307
1	13880000	3	0.0152443	0.259054654	0.586608601
1	13900000	4	3.04952	0.077133315	1.112758004
1	13940000	5	2.37427	0.261418159	0.582664248
1	13960000	4	2.00831	0.439085024	0.357451376
1	13980000	2	2.47427	0.223035983	0.651625065
1	1.40E+07	7	3.28076	0.046780287	1.329937116
1	14020000	2	2.63099	0.171286095	0.766277892
1	14040000	3	2.45629	0.229622033	0.638986443
1	14060000	2	-0.917861	0.043459066	1.361919609
1	14080000	3	1.21986	0.983110766	0.007397548
1	14100000	4	0.475693	0.490739447	0.309149031
1	14120000	3	1.5802	0.715028433	0.145676688
1	14140000	3	-0.885944	0.046722578	1.330473205
1	14160000	5	2.23561	0.321834285	0.492367693
1	14180000	3	1.26168	0.951290719	0.02168674
1	14200000	8	2.8945	0.105317908	0.977497777
1	14220000	6	2.65579	0.163996771	0.785164702
1	14240000	6	0.109452	0.298940686	0.524414973
1	14260000	1	-0.101926	0.214802868	0.667959924
1	14280000	4	1.79006	0.571787384	0.242765431
1	14300000	4	1.77599	0.580954266	0.235858055
1	14320000	2	0.708257	0.640390804	0.193554913
1	14340000	3	2.13736	0.369763444	0.432076026
1	14360000	4	-0.427568	0.120832289	0.917816996
1	14380000	2	1.97779	0.456508678	0.340550962
1	14400000	2	0.698787	0.633937948	0.19795325
1	14420000	3	2.67905	0.157374837	0.803064707
1	14440000	7	2.40647	0.248590291	0.604515838
1	14460000	5	-0.134606	0.203494156	0.691448058
1	14480000	3	2.19336	0.34192521	0.466068878
1	14500000	6	0.362681	0.425449648	0.371151832
1	14520000	2	-1.16014	0.024415664	1.612331452
1	14540000	3	0.480932	0.493891429	0.30636851
1	14560000	6	0.931867	0.799713236	0.097065716
1	14580000	4	0.64349	0.596824792	0.224153144
1	14600000	2	-0.104672	0.213835548	0.669920096
1	14620000	1	-0.702912	0.069661778	1.157005445
1	14640000	7	-0.354094	0.138564154	0.858349106
1	14660000	4	3.16174	0.060836726	1.215834164
1	14680000	1	-0.493779	0.106421708	0.972969774
1	14700000	5	2.54323	0.199031169	0.701078905
1	14720000	5	0.649631	0.600897307	0.221199742
1	14740000	2	2.18677	0.345129758	0.462017593
1	14760000	2	0.377964	0.433970801	0.36253949
1	14780000	5	1.14807	0.962231118	0.016720603
1	14800000	3	2.58583	0.185178416	0.732409636
1	14820000	1	-0.886701	0.046642851	1.331214911
1	14840000	6	1.27429	0.941708909	0.026083321
1	14860000	2	2.26462	0.308494859	0.510752069
1	14880000	5	2.30682	0.289752389	0.537972975
1	14900000	3	0.982548	0.837303697	0.077116991
1	14920000	1	0.833939	0.728448694	0.137601031
1	14940000	4	-0.39471	0.128529349	0.890997693
1	14960000	4	2.48321	0.219812063	0.657948478
1	14980000	3	0.518211	0.516629241	0.286821016
1	1.50E+07	4	-0.318894	0.147739852	0.830502342
1	15020000	1	-0.794073	0.057286801	1.241945427
1	15040000	3	1.8065	0.561164328	0.250909944
1	15060000	2	-0.45756	0.114125923	0.942615698
1	15080000	3	1.10224	0.927414414	0.032726158
1	15100000	4	3.25233	0.049861787	1.302232165
1	15120000	3	0.905788	0.780543774	0.107602736
1	15140000	6	0.357336	0.422492715	0.374180775
1	15160000	2	0.318703	0.401481048	0.396334951
1	15180000	5	2.22844	0.325188389	0.487864969
1	15220000	1	1.95494	0.469804047	0.328083247
1	15240000	3	2.41632	0.244755682	0.611267217
1	15260000	2	2.42106	0.24292527	0.614527306
1	15280000	2	-0.515151	0.102072736	0.991090243
1	15300000	2	1.91213	0.495279379	0.305149754
1	15320000	6	3.02632	0.080911303	1.091990807
1	15340000	1	1.19178	0.995505484	0.001956343
1	15360000	4	-0.829657	0.052980378	1.275884951
1	15380000	3	0.521865	0.518886784	0.284927391
1	15400000	7	0.411571	0.453051636	0.343852297
1	15420000	6	1.69824	0.632807134	0.198728634
1	15440000	9	1.70965	0.625075138	0.204067775
1	15460000	9	2.03792	0.422551941	0.374119899
1	15480000	2	1.02682	0.870450518	0.060255912
1	15500000	2	0.276764	0.379396087	0.420907153
1	15520000	4	0.242286	0.361811577	0.44151754
1	15540000	3	-0.237095	0.170847888	0.767390385
1	15560000	4	1.50788	0.767167298	0.115109918
1	15580000	1	0.87463	0.757815589	0.120436465
1	15600000	4	0.295488	0.38916224	0.409869305
1	15620000	4	2.50262	0.212927913	0.671767402
1	15660000	3	1.59477	0.704674407	0.152011501
1	15680000	3	2.73929	0.141168212	0.850263084
1	15700000	7	1.99426	0.447058198	0.349635937
1	15720000	6	1.87692	0.516772593	0.286700527
1	15740000	8	1.94048	0.478326992	0.320275111
1	15760000	8	2.03806	0.422474647	0.374199349
1	15780000	4	-0.949694	0.040398078	1.393639301
1	15800000	2	0.576263	0.553087578	0.257206095
1	15820000	2	-0.00946772	0.249232413	0.603395478
1	15840000	3	2.56428	0.192094246	0.716485643
1	15860000	8	0.851186	0.74085017	0.130269615
1	15880000	1	2.01458	0.435553414	0.360958577
1	15900000	5	0.42932	0.463316991	0.334121773
1	15920000	6	0.384007	0.437367146	0.359153844
1	15940000	5	0.739233	0.661686364	0.179347815
1	15960000	3	1.39707	0.849062436	0.071060373
1	15980000	2	1.48083	0.786957795	0.104048558
1	1.60E+07	6	0.678211	0.620013538	0.207598828
1	16020000	2	1.40415	0.843770695	0.073775562
1	16040000	5	0.485507	0.49665276	0.303947147
1	16060000	2	-1.16014	0.024415664	1.612331452
1	16080000	4	0.215021	0.348273786	0.458079213
1	16100000	6	0.953391	0.815626499	0.088508673
1	16120000	4	0.940212	0.80587344	0.093733157
1	16140000	2	-0.838627	0.051938561	1.284510088
1	16160000	5	0.837544	0.731035129	0.136061753
1	16180000	5	0.0508223	0.273661511	0.56278628
1	16200000	6	2.89967	0.104261415	0.981876384
1	16220000	8	2.36133	0.266699919	0.573977116
1	16240000	1	0.203081	0.342447976	0.465405397
1	16260000	3	3.25265	0.049826177	1.302542431
1	16280000	2	0.882713	0.763692532	0.117081457
1	16300000	4	2.00225	0.442513927	0.354073057
1	16320000	1	-0.762726	0.061317968	1.212412248
1	16340000	3	1.0234	0.867881027	0.061539806
1	16360000	2	-0.928677	0.04239775	1.372657191
1	16380000	4	1.79334	0.569660326	0.244384026
1	16400000	1	-0.855662	0.050007196	1.300967495
1	16440000	2	2.70109	0.151289099	0.820192365
1	16460000	2	0.81071	0.711858087	0.147606577
1	16480000	1	-0.672851	0.074194744	1.129626859
1	16500000	3	0.761917	0.677458038	0.1691176
1	16520000	2	1.13479	0.952132032	0.021302824
1	16540000	4	-0.466105	0.112269847	0.94973687
1	16600000	5	1.7782	0.579509863	0.236939168
1	16620000	5	0.535603	0.527419864	0.277843518
1	16660000	2	1.39824	0.848187477	0.071508144
1	16680000	2	0.0902428	0.290492065	0.536865726
1	16700000	2	0.798711	0.703340723	0.152834236
1	16720000	3	-0.838163	0.051992028	1.284063238
1	16740000	2	-0.809084	0.055435899	1.256208906
1	16760000	4	0.55188	0.537621821	0.269523112
1	16780000	1	2.08008	0.399651843	0.39831818
1	16820000	2	0.955015	0.816830345	0.087868137
1	16840000	1	-0.886538	0.046660008	1.331055187
1	16860000	2	0.828104	0.724268884	0.140100173
1	16880000	1	-0.672851	0.074194744	1.129626859
1	16900000	1	-0.554235	0.094486385	1.024630767
1	16920000	2	-1.01372	0.034792284	1.458517066
1	16940000	1	0.448644	0.474639143	0.323636448
1	16960000	3	0.506641	0.509514695	0.292843286
1	16980000	4	1.7121	0.623420222	0.205219115
1	1.70E+07	6	1.83918	0.540335459	0.267336532
1	17020000	2	-0.791738	0.057579282	1.239733757
1	17040000	4	2.10115	0.388492547	0.410617308
1	17060000	2	1.92523	0.487406362	0.312108806
1	17080000	1	-0.670327	0.074586069	1.127342279
1	17100000	5	0.656589	0.605526737	0.217866676
1	17120000	3	0.0533833	0.274734253	0.561087191
1	17140000	4	0.251594	0.366507764	0.435916821
1	17160000	2	0.63334	0.590121325	0.229058691
1	17180000	2	-0.93123	0.042150461	1.375197673
1	17200000	3	-0.150779	0.198060679	0.703201737
1	17220000	6	1.50876	0.766525933	0.115473148
1	17240000	4	1.64325	0.670623862	0.173520998
1	17260000	1	-0.516928	0.1017176	0.992603895
1	17280000	2	2.35082	0.271043502	0.566961001
1	17300000	4	0.261072	0.371328592	0.430241609
1	17320000	4	2.55184	0.196171976	0.707363033
1	17340000	5	1.96982	0.461121878	0.336184272
1	17380000	6	2.24642	0.316820243	0.499187077
1	17420000	3	2.40562	0.248923155	0.603934704
1	17440000	6	1.67792	0.646676422	0.189312973
1	17460000	2	2.03113	0.426310645	0.370273823
1	17480000	4	1.36224	0.875189814	0.057897746
1	17500000	4	2.54303	0.199097945	0.700933222
1	17520000	9	1.09377	0.920993017	0.035743663
1	17540000	1	1.66894	0.652845371	0.185189671
1	17560000	7	1.30529	0.918191989	0.037066501
1	17580000	7	0.228203	0.354778308	0.450042942
1	17600000	4	0.361817	0.424970853	0.371640855
1	17620000	5	0.970565	0.828378808	0.08177102
1	17640000	6	1.85649	0.529461623	0.276165514
1	17660000	3	-0.078593	0.223149731	0.651403633
1	17680000	4	-1.34596	0.015187011	1.818527683
1	17700000	4	0.120537	0.303890011	0.517283575
1	17720000	4	0.278093	0.380084263	0.420120112
1	17740000	2	1.11612	0.937947355	0.027821537
1	17760000	4	0.256348	0.368920909	0.43306673
1	17780000	1	-0.886538	0.046660008	1.331055187
1	17800000	1	0.306392	0.394919439	0.403491488
1	17820000	8	-0.901188	0.045139018	1.345447895
1	17840000	6	0.0113994	0.257509061	0.589207485
1	17860000	4	2.73697	0.141767652	0.848422852
1	17880000	2	-0.0230011	0.243965038	0.612672407
1	17900000	3	-0.187906	0.185990429	0.730509405
1	17920000	3	0.371214	0.430195185	0.366334454
1	17940000	5	1.60817	0.69519984	0.157890337
1	17960000	5	1.3032	0.919775469	0.036318178
1	17980000	4	0.890543	0.769398541	0.113848642
1	1.80E+07	3	2.41475	0.245364087	0.610189004
1	18020000	4	2.63873	0.168985537	0.772150464
1	18040000	3	0.379195	0.434661421	0.361848905
1	18060000	2	-0.848552	0.050805854	1.294086243
1	18080000	6	1.1768	0.984098114	0.0069616
1	18100000	5	1.19769	0.99999363	2.77E-06
1	18120000	5	2.19023	0.343444868	0.464142969
1	18140000	1	0.950946	0.81381488	0.089474374
1	18160000	4	2.12849	0.374298631	0.426781762
1	18180000	8	3.21131	0.054606454	1.262756028
1	18200000	5	0.945166	0.809536172	0.091763741
1	18220000	5	1.4404	0.816791992	0.087888529
1	18240000	2	1.8477	0.534969413	0.271671048
1	18260000	6	1.42937	0.824979567	0.083556808
1	18280000	6	1.98641	0.451548581	0.345295518
1	18300000	9	1.0854	0.914652487	0.03874388
1	18320000	1	0.819505	0.718124112	0.143800491
1	18340000	5	2.93732	0.096819357	1.014037808
1	18360000	3	1.76372	0.589004129	0.229881661
1	18380000	6	2.82673	0.119966196	0.920941111
1	18400000	6	2.0161	0.434699741	0.361810619
1	18420000	5	1.77169	0.583769462	0.233758627
1	18440000	1	1.94158	0.47767568	0.32086687
1	18460000	4	1.27929	0.937911876	0.027837965
1	18480000	6	-0.0769814	0.223734697	0.650266661
1	18500000	3	0.51646	0.515549232	0.287729856
1	18520000	3	0.36719	0.427953462	0.368603456
1	18540000	3	0.592971	0.563809655	0.248867491
1	18560000	2	2.21191	0.333007403	0.477546111
1	18580000	5	1.11072	0.933848132	0.029723745
1	18600000	3	1.1412	0.957005807	0.019085427
1	18620000	5	0.224675	0.353029981	0.45218841
1	18640000	3	2.531	0.203144668	0.692194573
1	18660000	5	0.673557	0.616882601	0.209797479
1	18680000	1	1.37329	0.866884612	0.062038706
1	18700000	8	1.52347	0.755828932	0.121576488
1	18720000	3	1.64815	0.667218216	0.175732105
1	18740000	4	2.6742	0.1587386	0.799317454
1	18760000	3	2.06018	0.410366536	0.386828061
1	18780000	4	1.72142	0.617142198	0.209614757
1	18800000	4	1.62509	0.68330425	0.165385878
1	18820000	3	0.233014	0.357171228	0.447123533
1	18840000	7	2.18146	0.347725762	0.458763133
1	18860000	4	0.327516	0.406218208	0.391240614
1	18880000	5	0.500845	0.505970039	0.295875199
1	18900000	2	1.28445	0.933994818	0.029655533
1	18920000	5	1.49245	0.778438602	0.108775636
1	18940000	5	2.02334	0.430646843	0.365878732
1	18960000	2	1.94746	0.47420236	0.324036289
1	1.90E+07	4	1.1703	0.979149195	0.009151129
1	19020000	3	1.83114	0.545423761	0.263265946
1	19040000	3	0.184683	0.3335939	0.476781899
1	19060000	4	2.28491	0.299385519	0.52376921
1	19080000	2	1.44555	0.812975923	0.089922316
1	19100000	2	2.1261	0.375526485	0.425359428
1	19120000	2	0.549012	0.535817073	0.270983453
1	19140000	4	1.57028	0.722108248	0.141397694
1	19160000	4	-1.09958	0.028327524	1.547791383
1	19180000	2	1.8456	0.53628953	0.270600681
1	19200000	4	1.02443	0.868654734	0.061152809
1	19240000	4	0.982195	0.837040479	0.077253539
1	19260000	5	1.77998	0.578347724	0.237810969
1	19280000	2	1.69377	0.635847269	0.19664719
1	19300000	8	-0.427301	0.120893348	0.917597596
1	19320000	4	0.0829111	0.287310202	0.541648953
1	19340000	1	0.48854	0.498487913	0.302345367
1	19360000	3	0.187391	0.334887779	0.475100701
1	19380000	3	0.173262	0.328172499	0.483897815
1	19400000	3	-0.124229	0.207037089	0.683951847
1	19420000	5	-0.0377063	0.238330762	0.622819899
1	19440000	5	1.59877	0.701841297	0.153761081
1	19460000	3	-0.251547	0.166579396	0.778378716
1	19480000	5	0.299578	0.391315706	0.40747272
1	19500000	4	0.907948	0.782126607	0.10672294
1	19520000	1	1.69743	0.633357573	0.198351032
1	19540000	7	2.43945	0.235914904	0.627244621
1	19560000	4	2.19052	0.343303888	0.464321278
1	19580000	4	0.971264	0.828898824	0.081498477
1	19600000	2	1.12139	0.94194948	0.025972389
1	19640000	4	0.520954	0.518323466	0.285399129
1	19660000	3	-0.698696	0.070283467	1.153146825
1	19680000	8	2.05275	0.414410408	0.382569345
1	19700000	4	-0.0585361	0.230508031	0.637313939
1	19720000	2	-0.685686	0.072230666	1.141278378
1	19740000	6	2.74885	0.138718643	0.857865169
1	19760000	4	1.9304	0.484317922	0.31486946
1	19780000	3	0.799846	0.704144819	0.152338012
1	19800000	3	1.30971	0.91484427	0.038652828
1	19820000	7	3.1568	0.061488672	1.21120489
1	19840000	4	2.07242	0.403756124	0.393880877
1	19860000	3	0.809354	0.710893717	0.148195324
1	19880000	1	0.934407	0.801586941	0.096049367
1	19900000	6	2.56233	0.192729288	0.715052282
1	19940000	2	0.498385	0.504469511	0.297165076
1	19960000	3	3.13882	0.063910563	1.19442736
1	19980000	3	0.814921	0.71485583	0.145781537
1	2.00E+07	2	1.42089	0.831287298	0.080248856
1	20020000	6	3.11055	0.067877419	1.168274682
1	20040000	6	2.05066	0.415552151	0.381374466
1	20060000	1	0.899852	0.776198612	0.110027138
1	20080000	1	1.6074	0.695743004	0.157551152
1	20100000	7	1.4506	0.809238258	0.091923593
1	20120000	4	0.54825	0.535338082	0.271371862
1	20140000	9	3.3754	0.037652544	1.424205673
1	20160000	5	2.18633	0.345344399	0.461747583
1	20180000	2	1.27548	0.940805091	0.026500341
1	20200000	2	2.28248	0.300466927	0.522203325
1	20220000	1	2.08496	0.39705024	0.401154537
1	20240000	5	0.53227	0.525343082	0.279556983
1	20260000	4	0.992199	0.844507033	0.07339673
1	20280000	4	2.40491	0.249201433	0.603449465
1	20300000	3	2.32428	0.282226823	0.549401713
1	20320000	2	0.627975	0.586592131	0.231663767
1	20340000	4	2.48715	0.218401898	0.660743593
1	20360000	5	1.86711	0.522845841	0.281626342
1	20380000	5	1.04749	0.886008331	0.052562195
1	20420000	5	3.22966	0.052439339	1.280342794
1	20440000	6	2.70542	0.150114846	0.823576356
1	20460000	2	2.69766	0.152224238	0.817516192
1	20480000	4	1.50646	0.768202564	0.114524248
1	20500000	3	0.793479	0.699638392	0.155126367
1	20520000	2	0.723044	0.650521113	0.186738604
1	20540000	2	-0.0173418	0.246158125	0.608785825
1	20560000	1	2.08325	0.397960702	0.400159811
1	20580000	4	0.0779605	0.285175057	0.544888464
1	20600000	5	1.24629	0.962994345	0.016376263
1	20620000	2	0.823977	0.721317519	0.14187352
1	20640000	3	0.483425	0.495395109	0.305048286
1	20660000	6	3.49122	0.02858473	1.543865907
1	20680000	4	0.624099	0.584048531	0.233551064
1	20700000	3	1.25518	0.956232636	0.019436438
1	20720000	1	0.67256	0.616212781	0.210269298
1	20740000	6	0.50884	0.51086293	0.29169561
1	20760000	3	2.22817	0.325315137	0.487695728
1	20780000	2	1.90852	0.497460843	0.303241099
1	20800000	3	-0.0714356	0.225756045	0.646360613
1	20820000	4	0.605416	0.571860555	0.242709858
1	20840000	3	0.977183	0.833305206	0.079195905
1	20860000	2	2.34074	0.275254678	0.560265291
1	20880000	3	2.23213	0.323459388	0.49018024
1	20900000	4	2.11614	0.380670137	0.419451192
1	20920000	4	1.05442	0.891234533	0.050007994
1	20940000	3	0.499973	0.505437876	0.296332216
1	20960000	2	-0.813129	0.05494575	1.260065896
1	20980000	3	2.50905	0.210682075	0.676372414
1	2.10E+07	3	2.16054	0.358073757	0.446027507
1	21020000	3	2.46664	0.225814142	0.646248863
1	21040000	2	1.73603	0.607356991	0.216555965
1	21060000	3	0.853264	0.742348988	0.129391879
1	21080000	3	0.6651	0.611211052	0.213808801
1	21100000	2	0.690268	0.628156771	0.201931954
1	21120000	4	-1.4005	0.013140207	1.881397778
1	21140000	13	0.60177	0.569496238	0.24450914
1	21160000	9	-0.427486	0.120851039	0.917749612
1	21180000	7	1.26909	0.945659228	0.024265335
1	21200000	2	0.79785	0.702730966	0.153210909
1	21220000	1	2.01533	0.435132073	0.361378904
1	21240000	9	-0.406125	0.125813282	0.900273508
1	21260000	5	2.53058	0.203287024	0.691890342
1	21280000	2	2.35655	0.268669429	0.570781748
1	21300000	1	-0.793432	0.057366969	1.241338094
1	21320000	7	0.193012	0.337583793	0.471618411
1	21340000	5	1.66939	0.652535666	0.185395746
1	21380000	2	1.56571	0.725377884	0.139435689
1	21400000	2	1.81548	0.55540232	0.25539231
1	21420000	5	0.0779575	0.285173766	0.544890429
1	21440000	3	2.86717	0.111044661	0.954502316
1	21460000	4	2.73057	0.143431418	0.843355709
1	21480000	2	1.06824	0.90167067	0.044952057
1	21500000	3	1.61878	0.687731494	0.162581087
1	21520000	3	1.32936	0.899980408	0.045766945
1	21540000	1	0.0772143	0.284854161	0.545377432
1	21560000	6	0.467656	0.485925172	0.313430603
1	21580000	2	-0.0511464	0.233262108	0.632155803
1	21600000	1	0.425347	0.46100796	0.336291576
1	21620000	6	0.165609	0.324571881	0.488689108
1	21640000	6	2.51682	0.207991135	0.681955175
1	21660000	5	2.64484	0.167185897	0.776800361
1	21680000	4	1.23773	0.969507579	0.013448791
1	21700000	2	0.448784	0.474721722	0.323560896
1	21720000	2	1.69855	0.632596526	0.198873198
1	21740000	2	1.28634	0.932560476	0.030322995
1	21760000	5	2.73576	0.142081066	0.847463792
1	21780000	4	1.44362	0.814405507	0.089159298
1	21800000	4	0.912071	0.785150415	0.105047135
1	21820000	5	2.16368	0.356508329	0.44793032
1	21840000	2	0.186625	0.334521458	0.475576019
1	21860000	4	2.50019	0.213781136	0.670030619
1	21880000	6	1.28015	0.937258926	0.028140415
1	21900000	8	1.30269	0.920161917	0.036135745
1	21920000	2	0.197377	0.339686982	0.468921096
1	21940000	1	0.919527	0.790626857	0.102028437
1	21960000	1	2.0589	0.411061516	0.38609318
1	21980000	1	0.107501	0.298075187	0.525674175
1	2.20E+07	7	2.55672	0.194564857	0.710935602
1	22020000	7	1.49296	0.778065297	0.108983954
1	22040000	7	2.33831	0.276276517	0.558656028
1	22060000	2	1.18507	0.990395521	0.004191332
1	22080000	5	1.55985	0.729577789	0.136928396
1	22100000	5	2.0656	0.407431478	0.38994542
1	22140000	1	1.23666	0.970321886	0.013084173
1	22160000	5	1.28527	0.933372484	0.029945006
1	22180000	3	1.82767	0.547627154	0.261515026
1	22200000	4	0.367766	0.428273927	0.368278364
1	22220000	3	3.01716	0.082443736	1.083842337
1	22240000	4	-0.420144	0.122539046	0.911725504
1	22260000	5	2.02068	0.432133337	0.364382229
1	22280000	1	1.73042	0.611106163	0.213883337
1	22300000	7	4.02031	0.007056217	2.151428081
1	22320000	1	1.9111	0.495901269	0.30460478
1	22340000	3	1.72385	0.615509894	0.210764961
1	22360000	2	0.814976	0.714895013	0.145757733
1	22380000	1	1.69743	0.633357573	0.198351032
1	22400000	1	-0.00914473	0.249359089	0.603174798
1	22420000	4	1.56379	0.72675306	0.138613131
1	22440000	2	0.305442	0.39441581	0.404045684
1	22460000	3	2.22825	0.325277579	0.487745871
1	22480000	2	0.963016	0.822767621	0.084722808
1	22500000	5	1.88281	0.513143808	0.289760907
1	22520000	2	2.78749	0.129150286	0.888904627
1	22540000	5	1.04594	0.884840081	0.053135213
1	22560000	4	1.9527	0.471118819	0.326869548
1	22580000	7	3.08801	0.071183433	1.147621068
1	22600000	3	2.72682	0.144413216	0.840393061
1	22680000	3	0.09084	0.290752282	0.536476867
1	22700000	4	1.21041	0.99030663	0.004230313
1	22720000	4	0.631658	0.589013823	0.229874513
1	22740000	2	1.86346	0.52511483	0.279745717
1	22760000	3	0.858501	0.746130651	0.127185119
1	22780000	3	1.6972	0.633513907	0.198243847
1	22800000	3	0.660468	0.608114503	0.216014639
1	22820000	4	1.64239	0.671222288	0.173133631
1	22840000	4	2.17273	0.352020681	0.453431821
1	22860000	6	3.39282	0.036149261	1.441900571
1	22880000	3	1.05994	0.895400791	0.047982527
1	22900000	5	2.17907	0.34889825	0.457301209
1	22920000	5	2.32815	0.280576893	0.551948098
1	22940000	4	1.16488	0.975023164	0.010985067
1	22980000	3	2.04755	0.417254542	0.379598927
1	2.30E+07	2	0.844295	0.7358869	0.133188928
1	23020000	6	1.2671	0.947171344	0.02357145
1	23040000	4	3.52984	0.026012228	1.584822456
1	23060000	2	0.303733	0.393510788	0.405043357
1	23080000	3	1.93029	0.484383523	0.314810638
1	23100000	3	2.56026	0.193405096	0.713532086
1	23120000	1	2.0486	0.41667932	0.380198053
1	23140000	2	2.17262	0.352075011	0.453364798
1	23160000	4	1.83004	0.546121767	0.262710514
1	23180000	2	1.93996	0.478635054	0.319995498
1	23200000	2	0.823115	0.720701594	0.142244517
1	23220000	7	1.04825	0.886581241	0.052281462
1	23240000	3	2.20512	0.336254083	0.473332434
1	23260000	5	1.8162	0.554941587	0.255752728
1	23300000	7	1.80512	0.562052361	0.250223224
1	23320000	3	0.44794	0.474224012	0.324016459
1	23340000	6	0.502742	0.507128756	0.294881763
1	23360000	2	1.43689	0.819395344	0.086506508
1	23380000	3	0.946536	0.81054982	0.091220286
1	23400000	4	1.16416	0.974475104	0.011229252
1	23420000	5	1.16378	0.974185855	0.01135818
1	23440000	5	0.549496	0.536121425	0.270736836
1	23460000	4	0.201924	0.341886778	0.466117694
1	23480000	4	-0.630678	0.080957589	1.091742432
1	23500000	2	0.666793	0.612344584	0.213004119
1	23520000	3	0.601012	0.569005285	0.2448837
1	23540000	1	-0.794073	0.057286801	1.241945427
1	23560000	3	0.976512	0.832805416	0.079456459
1	23580000	4	1.55372	0.733979901	0.134315832
1	23600000	3	1.76981	0.585002285	0.232842438
1	23620000	6	2.58911	0.184142155	0.734846779
1	23640000	3	2.14437	0.366203534	0.436277469
1	23660000	6	2.26042	0.310403141	0.508073893
1	23680000	2	2.32631	0.281360537	0.550736815
1	23700000	2	-0.550093	0.09526831	1.021051539
1	23720000	1	-0.46472	0.112569058	0.948580966
1	23740000	6	3.73767	0.015333643	1.814354649
1	23760000	5	1.02312	0.867670721	0.061645057
1	23780000	4	-0.38248	0.131489672	0.881108357
1	23800000	5	2.54037	0.199987619	0.69899689
1	23820000	4	3.28526	0.046307541	1.334348285
1	23840000	4	3.23073	0.052315224	1.281371914
1	23860000	2	0.942045	0.807228174	0.093003689
1	23880000	2	-0.05462	0.231964635	0.634578222
1	23900000	5	1.66355	0.656559582	0.182725856
1	23920000	1	1.04504	0.884161857	0.053468225
1	23940000	4	2.31353	0.286844428	0.542353581
1	23960000	2	0.494366	0.502023096	0.299276303
1	23980000	4	2.12888	0.374098506	0.427014027
1	2.40E+07	2	1.51581	0.761393531	0.118390817
1	24020000	6	3.12243	0.066186409	1.179231183
1	24040000	6	1.07328	0.905480943	0.043120686
1	24060000	5	1.69047	0.638095611	0.195114242
1	24080000	2	1.73694	0.606749805	0.216990354
1	24100000	5	1.45309	0.807396925	0.092912909
1	24120000	4	1.80029	0.565165812	0.247824117
1	24160000	6	3.09448	0.070221223	1.153531613
1	24180000	6	1.65656	0.661389	0.179543033
1	24200000	4	-0.462997	0.112942168	0.947143881
1	24220000	5	1.77842	0.579366169	0.237046868
1	24240000	3	0.87701	0.75954459	0.119446725
1	24260000	5	3.77532	0.013880616	1.857591247
1	24280000	4	2.57376	0.189028878	0.723471843
1	24300000	1	0.0515523	0.273966998	0.562301749
1	24320000	2	0.83454	0.728879672	0.137344162
1	24340000	3	1.13009	0.948559564	0.022935393
1	24360000	2	0.787559	0.695457808	0.157729212
1	24380000	7	3.31416	0.04336637	1.362846932
1	24400000	1	-0.148461	0.198832852	0.701511859
1	24420000	2	0.789574	0.696879729	0.156842168
1	24440000	6	0.62578	0.585151046	0.232732015
1	24460000	5	1.76587	0.587589885	0.230925689
1	24480000	5	1.39069	0.853836822	0.06862512
1	24500000	3	0.785374	0.693917133	0.158692389
1	24520000	1	1.75866	0.592338721	0.227429877
1	24540000	7	2.05671	0.412252202	0.384837016
1	24560000	6	1.79425	0.569070866	0.244833648
1	24580000	2	1.60331	0.698630733	0.155752313
1	24600000	2	1.85186	0.532359171	0.27379526
1	24640000	3	-0.605923	0.085155008	1.069789803
1	24660000	2	2.20637	0.335654863	0.474107056
1	24680000	5	0.250282	0.365843526	0.436704626
1	24700000	5	1.58654	0.710516395	0.148425896
1	24720000	9	2.62175	0.174063108	0.759293265
1	24740000	4	1.93987	0.478688383	0.319947112
1	24760000	10	1.62919	0.680433409	0.167214371
1	24780000	3	0.564741	0.545752231	0.26300448
1	24800000	2	0.573959	0.551616905	0.258362433
1	24820000	4	2.01241	0.43677382	0.359743401
1	24840000	1	-0.824303	0.053610496	1.270750172
1	24860000	6	1.25483	0.956498788	0.019315576
1	24880000	2	-0.836838	0.052144964	1.282787627
1	24900000	6	1.33325	0.89704188	0.047187281
1	24920000	4	2.05149	0.415098509	0.381848826
1	24940000	4	0.237815	0.359569282	0.444217417
1	24960000	6	-0.437806	0.118509185	0.926247988
1	24980000	3	1.90725	0.498229498	0.302570563
1	2.50E+07	2	0.680293	0.621416423	0.206617274
1	25020000	3	1.24715	0.962340107	0.016671414
1	25060000	9	2.20902	0.334386793	0.475750884
1	25080000	5	1.1276	0.946667331	0.02380261
1	25100000	1	2.07533	0.402193962	0.395564453
1	25120000	6	2.8629	0.1119612	0.950932457
1	25140000	1	1.90344	0.500539249	0.300561862
1	25160000	2	0.203807	0.342800419	0.464958656
1	25180000	5	2.03327	0.425123917	0.371484461
1	25200000	3	2.04636	0.417907025	0.378920328
1	25220000	5	1.58307	0.712984673	0.146919806
1	25240000	4	1.6697	0.652322349	0.185537742
1	25260000	2	0.859062	0.746536117	0.126949177
1	25280000	5	0.931122	0.799163883	0.097364152
1	25300000	4	-0.162423	0.194214993	0.711717245
1	25320000	5	2.42861	0.24002965	0.619735108
1	25340000	4	0.406928	0.450387643	0.346413534
1	25360000	3	2.3847	0.257213879	0.589705601
1	25380000	4	0.809215	0.710794888	0.148255704
1	25400000	4	-0.433641	0.119450004	0.922813832
1	25420000	4	-0.404644	0.126163124	0.899067567
1	25440000	3	0.393567	0.442771273	0.353820564
1	25460000	3	0.123553	0.305245987	0.515350037
1	25480000	4	0.730725	0.655808974	0.183222645
1	25500000	6	1.89285	0.506988971	0.295001488
1	25520000	5	1.42092	0.831264963	0.080260524
1	25540000	5	0.968272	0.826673476	0.082665997
1	25560000	2	0.601488	0.569313564	0.244648469
1	25580000	5	1.43091	0.823835258	0.084159625
1	25600000	2	1.19082	0.994774385	0.002275406
1	25620000	3	2.25515	0.31280858	0.504721343
1	25640000	1	1.31843	0.908244205	0.041797364
1	25660000	1	1.25425	0.956939852	0.019115359
1	25680000	2	2.34154	0.274918835	0.560795505
1	25700000	6	2.93068	0.098100074	1.008330664
1	25720000	3	3.21459	0.054213696	1.265890983
1	25740000	3	0.101656	0.295492266	0.529453882
1	25760000	2	0.564734	0.545747789	0.263008015
1	25780000	1	1.47644	0.790183029	0.102272302
1	25800000	6	2.9428	0.095772481	1.01875926
1	25820000	5	1.53692	0.746088931	0.127209403
1	25840000	4	0.379178	0.434651879	0.361858439
1	25860000	1	1.9786	0.45604129	0.340995834
1	25880000	4	0.780268	0.690321757	0.160948438
1	25900000	4	0.240323	0.360826017	0.442702156
1	25920000	7	2.52191	0.206241909	0.68562308
1	25940000	4	1.15487	0.967404786	0.014391769
1	25960000	6	1.65962	0.659273084	0.180934654
1	25980000	5	1.95893	0.46746714	0.330248912
1	2.60E+07	4	1.88895	0.509375178	0.292962222
1	26020000	3	0.533236	0.525944563	0.27906003
1	26040000	11	1.54696	0.738844587	0.131446904
1	26060000	2	1.53752	0.745655364	0.127461854
1	26080000	3	-0.456241	0.114414565	0.941518686
1	26100000	7	1.78444	0.575440671	0.239999447
1	26120000	3	0.85252	0.741812244	0.129706003
1	26140000	6	3.50819	0.027428534	1.561797397
1	26160000	2	1.24541	0.963663823	0.016074444
1	26180000	4	0.892738	0.771000376	0.11294541
1	26200000	4	1.59845	0.702067794	0.153620949
1	26220000	3	2.33032	0.279654611	0.553378016
1	26240000	8	1.56807	0.723688777	0.140448162
1	26260000	6	1.42601	0.827477529	0.082243791
1	26280000	7	2.55136	0.196330577	0.707012056
1	26300000	2	0.571093	0.549790186	0.259803017
1	26320000	4	2.90875	0.102426304	0.989588498
1	26340000	6	2.48119	0.22053757	0.656517416
1	26380000	2	2.65274	0.164880425	0.782830901
1	26400000	2	0.716912	0.646312211	0.189557639
1	26420000	9	2.63385	0.170433301	0.768445543
1	26440000	3	0.128649	0.307546226	0.512089598
1	26460000	4	-0.150942	0.198006463	0.703320635
1	26480000	3	-0.44392	0.11713865	0.931299784
1	26500000	4	0.708623	0.640640747	0.193385442
1	26520000	4	0.327345	0.406125976	0.391339232
1	26540000	4	1.8636	0.525027707	0.279817777
1	26560000	2	0.758422	0.675018592	0.170684265
1	26580000	2	1.32846	0.90066047	0.045438898
1	26600000	5	0.668489	0.613481056	0.212198843
1	26620000	2	0.818838	0.717648234	0.144088379
1	26640000	2	0.436843	0.467706817	0.3300263
1	26660000	7	1.01811	0.863909337	0.063531832
1	26680000	2	1.24197	0.966281117	0.014896508
1	26700000	6	0.274184	0.378062315	0.422436611
1	26720000	6	0.393653	0.44282006	0.353772713
1	26760000	6	1.23262	0.973396734	0.011710115
1	26780000	8	3.22213	0.053319764	1.273111781
1	26800000	5	1.5382	0.745164085	0.127748085
1	26820000	2	0.790246	0.697354175	0.156546594
1	26840000	1	1.96138	0.466035396	0.331581097
1	26860000	7	1.50951	0.765979441	0.115782887
1	26880000	1	1.51046	0.765287385	0.116175445
1	26900000	4	1.48711	0.782350381	0.106598702
1	26920000	2	0.753228	0.67139958	0.173018935
1	26940000	3	2.61844	0.175066042	0.756798086
1	26960000	7	1.8144	0.55609377	0.254851971
1	2.70E+07	4	1.36953	0.869709034	0.060626019
1	27020000	4	1.51324	0.763263289	0.117325625
1	27040000	1	1.75511	0.594683365	0.22571421
1	27060000	10	2.0345	0.4244427	0.372180931
1	27080000	4	1.9277	0.485929516	0.313426721
1	27100000	3	0.431318	0.464480621	0.333032401
1	27120000	4	1.53682	0.7461612	0.127167338
1	27140000	3	1.28079	0.936773037	0.028365618
1	27160000	4	0.109339	0.298890512	0.524487871
1	27180000	5	-0.50582	0.103953775	0.983159734
1	27200000	10	0.491588	0.500335769	0.300738449
1	27220000	2	0.362281	0.425227944	0.371378203
1	27240000	4	-0.32462	0.146216403	0.835003904
1	27260000	2	1.46008	0.802233614	0.095699145
1	27280000	5	1.16056	0.971734992	0.012452158
1	27320000	3	1.73757	0.606329605	0.217291226
1	27340000	2	-0.561951	0.093043484	1.031314037
1	27360000	3	0.082598	0.287174846	0.541853603
1	27380000	7	2.02794	0.428083229	0.368471787
1	27400000	1	0.443577	0.471655716	0.326374898
1	27420000	4	0.485969	0.496932066	0.303702978
1	27440000	2	0.741529	0.663276056	0.17830568
1	27460000	5	1.08187	0.911980009	0.040014682
1	27480000	2	-0.110982	0.211624672	0.674433702
1	27500000	2	0.893803	0.771777929	0.112507645
1	27520000	3	2.17921	0.348829499	0.457386796
1	27540000	3	-0.720978	0.067048697	1.17360966
1	27560000	1	-0.062846	0.228912481	0.640330528
1	27580000	6	-0.0231673	0.243900841	0.612786703
1	27600000	2	0.155805	0.319996972	0.494854132
1	27620000	5	1.92425	0.487992988	0.311586418
1	27640000	3	2.08242	0.398403076	0.399677317
1	27660000	9	2.13746	0.36971251	0.432135854
1	27680000	5	0.134176	0.310053949	0.508562733
1	27700000	4	2.41632	0.244755682	0.611267217
1	27720000	1	1.81124	0.558119309	0.253272952
1	27740000	5	1.5265	0.753631265	0.122841093
1	27760000	4	3.32477	0.042326942	1.373383108
1	27780000	2	1.39652	0.849473805	0.070850009
1	27800000	2	0.446418	0.47332721	0.324838529
1	27820000	4	1.63531	0.676156766	0.169952602
1	27840000	1	-0.762726	0.061317968	1.212412248
1	27860000	6	2.05925	0.410871413	0.386294074
1	27880000	5	1.82919	0.546661437	0.262281561
1	27900000	2	2.69931	0.151773842	0.818803073
1	27920000	4	3.32637	0.042172039	1.374975405
1	27940000	4	2.16367	0.356513307	0.447924255
1	27960000	4	0.552156	0.537795661	0.269382706
1	2.80E+07	2	0.815847	0.715515627	0.145380877
1	28020000	2	-1.1597	0.024442305	1.611857833
1	28040000	3	1.20814	0.9920353	0.003472874
1	28060000	1	-0.855338	0.05004336	1.300653534
1	28100000	4	0.704352	0.637726606	0.195365464
1	28120000	7	2.14035	0.368242401	0.433866207
1	28140000	3	2.02022	0.432390701	0.364123655
1	28180000	3	2.16931	0.353712344	0.451349783
1	28200000	6	2.29529	0.29479544	0.530479239
1	28220000	2	2.18929	0.343902092	0.463565182
1	28240000	1	1.80711	0.560772008	0.251213673
1	28260000	4	1.46911	0.795576206	0.099318214
1	28280000	3	0.952668	0.81509069	0.088794067
1	28300000	1	-0.022156	0.244291656	0.612091366
1	28320000	1	2.0486	0.41667932	0.380198053
1	28340000	5	1.86177	0.526167107	0.278876305
1	28360000	2	0.95855	0.819452276	0.086476334
1	28380000	2	1.81934	0.552934467	0.257326338
1	28400000	3	0.429627	0.463495681	0.333954308
1	28420000	4	1.28341	0.934784177	0.029288648
1	28440000	5	1.69721	0.63350711	0.198248507
1	28460000	5	2.74714	0.139154377	0.856503129
1	28480000	4	1.35609	0.879818189	0.055607064
1	28500000	2	0.217533	0.349507425	0.456543594
1	28520000	1	0.665812	0.611687652	0.213470287
1	28540000	5	1.05058	0.88833803	0.051421745
1	28560000	3	-0.356273	0.13801091	0.86008658
1	28580000	4	1.70021	0.631469261	0.199647785
1	28600000	2	0.784361	0.693203281	0.15913939
1	28620000	3	0.953185	0.815473825	0.088589974
1	28640000	3	-0.0594862	0.230155621	0.637978414
1	28660000	1	-0.433399	0.119504848	0.922614477
1	28680000	4	0.489351	0.498979229	0.301917532
1	28700000	2	-0.595453	0.086982448	1.060568374
1	28720000	7	1.97771	0.456554855	0.340507035
1	28760000	2	0.182876	0.332732314	0.47790502
1	28780000	5	-0.504134	0.104296576	0.981729948
1	28800000	3	1.15742	0.969345277	0.013521502
1	28820000	3	0.501732	0.506511659	0.295410553
1	28840000	4	2.10468	0.386641688	0.412691322
1	28860000	3	-0.681806	0.072819863	1.137750145
1	28880000	3	1.1106	0.933757058	0.029766102
1	28900000	2	0.636932	0.59248966	0.227319224
1	28920000	5	2.31889	0.284535731	0.545863189
1	28940000	2	-0.196356	0.183320871	0.736788088
1	28960000	5	1.66133	0.658091846	0.18171349
1	28980000	8	1.69804	0.632943026	0.198635381
1	2.90E+07	11	3.0991	0.069540694	1.157760983
1	29020000	4	0.00412815	0.254603642	0.594135389
1	29040000	2	0.542897	0.531979298	0.274105268
1	29080000	5	0.941103	0.806531888	0.093378457
1	29100000	4	2.19664	0.340337348	0.46809039
1	29120000	1	-0.823814	0.053668358	1.270281693
1	29140000	1	-0.435825	0.11895594	0.924613868
1	29160000	3	2.45185	0.231269487	0.635881663
1	29180000	6	1.58609	0.710836318	0.148230391
1	29200000	9	2.39505	0.253088461	0.596727656
1	29220000	4	2.00625	0.440248909	0.356301712
1	29240000	5	1.17507	0.982780873	0.007543305
1	29260000	4	0.173975	0.328509269	0.483452372
1	29280000	9	1.65084	0.665351492	0.176948865
1	29300000	3	0.968677	0.82697462	0.082507819
1	29320000	3	0.0708692	0.282135385	0.549542442
1	29340000	2	0.748618	0.668193848	0.175097527
1	29360000	5	1.02213	0.866927213	0.062017364
1	29380000	7	0.119735	0.303530111	0.517798219
1	29420000	6	0.924286	0.794127781	0.100109611
1	29440000	6	2.00893	0.438735074	0.357797645
1	29460000	1	1.32661	0.902058604	0.044765247
1	29480000	4	-0.077676	0.223482442	0.650756592
1	29500000	7	1.08856	0.917045667	0.037609037
1	29520000	1	1.38116	0.860978397	0.065007746
1	29540000	3	1.34895	0.885196763	0.052960183
1	29560000	2	-0.059845	0.230022635	0.638229426
1	29580000	2	2.30185	0.291919026	0.534737599
1	29600000	3	1.09457	0.921599311	0.035457859
1	29620000	1	-0.886701	0.046642851	1.331214911
1	29640000	4	2.26159	0.309870767	0.508819393
1	29660000	2	0.914398	0.786858472	0.104103375
1	29680000	3	1.11917	0.940263391	0.026750473
1	29700000	4	0.97956	0.835076239	0.078273873
1	29720000	5	2.00675	0.43996625	0.356580637
1	29740000	3	0.451563	0.476362531	0.322062406
1	29760000	2	0.0201464	0.261034531	0.583302039
1	29780000	4	1.67446	0.649050477	0.187721527
1	29800000	2	1.33068	0.898983117	0.046248464
1	29820000	2	1.52263	0.756438537	0.121226354
1	29840000	3	2.24063	0.319499433	0.495529909
1	29860000	3	2.67332	0.158987002	0.798638381
1	29880000	4	1.59079	0.707497423	0.150275138
1	29900000	2	1.50273	0.770923927	0.112988475
1	29920000	2	1.74113	0.60395759	0.218993557
1	29940000	4	3.58869	0.022477471	1.648252562
1	29960000	2	1.05707	0.893234271	0.049034622
1	29980000	3	0.897997	0.774842177	0.110786747
1	3.00E+07	3	0.682311	0.622777498	0.205667088
1	30020000	3	2.97939	0.089012784	1.050547616
1	30040000	3	1.18626	0.991301736	0.003794133
1	30060000	2	0.846062	0.737158548	0.132439094
1	30080000	2	0.707963	0.64019006	0.193691074
1	30100000	2	-0.808229	0.055539968	1.255394375
1	30120000	5	0.60815	0.573636525	0.241363204
1	30140000	5	1.10632	0.930509316	0.031279274
1	30160000	3	-0.548073	0.09565152	1.019308123
1	30180000	3	2.94746	0.094889402	1.02278229
1	30200000	2	2.61725	0.175427666	0.755901915
1	30220000	2	2.35088	0.271018568	0.567000954
1	30240000	3	2.27401	0.304256606	0.516759983
1	30260000	5	2.95547	0.093386746	1.029714756
1	30280000	1	-0.350127	0.139575751	0.855190026
1	30300000	7	0.710391	0.641848696	0.192567337
1	30320000	7	0.651965	0.602448427	0.220080126
1	30340000	3	-0.305768	0.151277873	0.820224589
1	30360000	5	0.933165	0.8006706	0.096546118
1	30380000	3	-0.214578	0.17766091	0.750408117
1	30400000	3	-0.56057	0.093300425	1.030116378
1	30420000	1	1.60227	0.699365719	0.155295659
1	30440000	4	0.657812	0.606342095	0.21728228
1	30460000	2	-0.0899526	0.21905754	0.659441794
1	30480000	2	1.78861	0.572728902	0.2420509
1	30500000	1	2.07331	0.403277965	0.394395508
1	30520000	4	0.843731	0.735481161	0.133428447
1	30540000	2	1.55868	0.730417314	0.136428941
1	30560000	1	0.582249	0.556917481	0.25420915
1	30600000	3	3.31919	0.042870939	1.367837007
1	30620000	4	0.031215	0.265543369	0.575864539
1	30640000	1	-0.493779	0.106421708	0.972969774
1	30660000	1	-0.672851	0.074194744	1.129626859
1	30680000	3	2.53954	0.200265818	0.698393172
1	30700000	2	2.04547	0.418395409	0.378413089
1	30720000	6	1.43475	0.820983553	0.085665543
1	30740000	3	-0.690876	0.07144865	1.146005974
1	30760000	2	1.9548	0.469886161	0.328007346
1	30780000	6	0.31127	0.397511559	0.400650238
1	30800000	2	0.128628	0.307536724	0.512103017
1	30820000	2	2.6509	0.165415246	0.781424466
1	30860000	5	2.0166	0.434419139	0.36209105
1	30880000	2	0.793165	0.699416422	0.155264175
1	30900000	4	1.11062	0.933772237	0.029759043
1	30920000	4	2.48621	0.218737741	0.660076277
1	30940000	2	0.642772	0.596349459	0.22449917
1	30960000	4	3.22124	0.053424636	1.272258427
1	30980000	5	2.38291	0.257932064	0.588494667
1	3.10E+07	3	-0.439078	0.118223018	0.927297957
1	31020000	2	1.01621	0.862483666	0.064249121
1	31040000	1	0.931638	0.799544364	0.097157434
1	31060000	4	1.09592	0.922622535	0.034975942
1	31080000	2	1.98712	0.451141398	0.345687319
1	31100000	4	1.44497	0.813405474	0.089692909
1	31120000	3	1.23472	0.97179837	0.012423834
1	31140000	2	1.35312	0.882054836	0.054504415
1	31160000	2	-0.00601128	0.250590357	0.601035645
1	31180000	5	0.555286	0.539769076	0.267792
1	31200000	3	1.02567	0.869586354	0.060687284
1	31220000	5	2.27341	0.304526259	0.516375252
1	31240000	1	1.41066	0.838911194	0.076284011
1	31260000	9	1.1502	0.963851532	0.015989858
1	31280000	5	0.902951	0.778466221	0.108760228
1	31300000	3	1.81702	0.554417091	0.25616339
1	31320000	1	2.04503	0.418636982	0.378162409
1	31340000	4	-0.70326	0.069610664	1.157324221
1	31360000	1	1.55287	0.734591003	0.133954395
1	31380000	1	-0.886701	0.046642851	1.331214911
1	31400000	3	2.12833	0.374380753	0.426686487
1	31420000	4	2.5625	0.192673864	0.715177192
1	31440000	6	0.285612	0.383992143	0.415677662
1	31460000	7	1.4412	0.816198917	0.088203986
1	31480000	5	1.01577	0.862153574	0.064415367
1	31500000	5	-0.0478982	0.234480038	0.629894125
1	31520000	4	0.63791	0.593135245	0.226846269
1	31540000	6	0.912164	0.785218659	0.105009389
1	31560000	4	1.8127	0.557183013	0.254002133
1	31580000	4	0.57193	0.550323361	0.259382051
1	31600000	3	1.68052	0.644894812	0.190511117
1	31620000	6	2.34445	0.273699567	0.562725889
1	31640000	1	2.08496	0.39705024	0.401154537
1	31660000	2	1.1668	0.976484713	0.010334551
1	31680000	6	3.28845	0.045974857	1.337479609
1	31720000	1	0.629094	0.587327422	0.231119722
1	31740000	3	2.56026	0.193405096	0.713532086
1	31760000	4	1.64549	0.66906615	0.174530942
1	31780000	4	0.932798	0.800399882	0.096692984
1	31800000	5	0.346443	0.416503959	0.380380866
1	31820000	1	1.92984	0.48465194	0.314570044
1	31840000	3	1.89649	0.504767155	0.296908912
1	31860000	4	1.18545	0.9906849	0.004064457
1	31880000	2	0.787946	0.695730819	0.157558758
1	31900000	3	0.743446	0.6646045	0.177436722
1	31920000	1	0.919527	0.790626857	0.102028437
1	31940000	3	2.55165	0.196234745	0.707224096
1	31960000	2	2.7029	0.150797396	0.821606157
1	31980000	1	0.540186	0.53028234	0.275492836
1	3.20E+07	3	0.90494	0.779922613	0.107948488
1	32020000	4	0.336877	0.411286301	0.385855756
1	32040000	3	1.86915	0.521579891	0.282679161
1	32060000	3	1.22982	0.975528052	0.010760238
1	32080000	6	1.21414	0.987466231	0.005477747
1	32100000	2	1.44315	0.814753739	0.088973638
1	32120000	2	1.65678	0.661236784	0.179642995
1	32140000	1	-0.855338	0.05004336	1.300653534
1	32160000	3	-0.0913627	0.218553349	0.660442535
1	32180000	6	2.45207	0.231187659	0.636035352
1	32200000	1	1.41144	0.838329357	0.076585325
1	32220000	5	1.87288	0.519269272	0.284607376
1	32240000	3	2.21427	0.33188371	0.479014064
1	32260000	8	0.987781	0.841207864	0.075096676
1	32280000	5	2.20177	0.337863383	0.471258873
1	32300000	1	0.989073	0.842172387	0.074599002
1	32320000	4	2.74743	0.139080406	0.856734049
1	32340000	3	-0.285931	0.156746787	0.804801352
1	32360000	1	1.79327	0.569705681	0.24434945
1	32380000	2	1.75081	0.59752902	0.223640997
1	32400000	1	-0.641548	0.079168339	1.101448469
1	32420000	2	-0.310961	0.149870496	0.824283855
1	32440000	3	1.61951	0.687218757	0.162904995
1	32460000	2	0.235055	0.358189455	0.445887204
1	32480000	3	1.09198	0.919636601	0.036383752
1	32500000	2	-0.18799	0.18596375	0.730571704
1	32520000	5	3.10301	0.068968987	1.16134615
1	32540000	5	2.37394	0.261551951	0.582442036
1	32560000	2	1.583	0.713034496	0.146889459
1	32580000	6	2.26477	0.30842685	0.510847821
1	32600000	1	1.11246	0.935168807	0.029109988
1	32620000	2	1.51334	0.76319051	0.117367038
1	32640000	6	1.61685	0.689087776	0.161725454
1	32660000	4	2.19173	0.34271606	0.465065544
1	32680000	4	1.02931	0.87232215	0.0593231
1	32700000	4	2.30758	0.289422029	0.538468416
1	32720000	3	1.04592	0.884825008	0.053142611
1	32740000	2	2.38611	0.256649136	0.590660194
1	32760000	4	1.52763	0.752812182	0.123313362
1	32780000	3	0.283175	0.382722866	0.41711559
1	32800000	2	0.812505	0.713135377	0.146828019
1	32820000	2	0.947425	0.811207751	0.090867908
1	32840000	4	1.52962	0.751370404	0.124145916
1	32860000	4	1.92178	0.489473214	0.31027107
1	32880000	3	1.13145	0.949593196	0.022462406
1	32900000	2	1.7426	0.602979352	0.219697559
1	32920000	2	0.250004	0.365702877	0.436871623
1	32940000	5	0.704944	0.6381302	0.195090702
1	32960000	2	2.24412	0.317882746	0.497733044
1	32980000	5	0.850617	0.740439934	0.130510167
1	3.30E+07	2	-0.91521	0.043722593	1.359294095
1	33020000	3	2.11107	0.383304982	0.416455536
1	33040000	4	1.93294	0.48280448	0.316228709
1	33060000	7	1.21712	0.98519707	0.006476888
1	33080000	4	3.21158	0.054574034	1.263013947
1	33100000	6	4.09592	0.005668789	2.246509694
1	33120000	2	0.711943	0.642909849	0.191849921
1	33140000	4	-0.000366018	0.252819323	0.597189736
1	33160000	2	-0.549387	0.095402104	1.020442048
1	33180000	2	-0.128727	0.205495916	0.687196805
1	33200000	5	1.90393	0.500241877	0.300819955
1	33220000	4	0.345772	0.416136702	0.380763979
1	33240000	2	-0.494753	0.106220365	0.973792209
1	33260000	6	0.389824	0.440650876	0.355905362
1	33280000	4	0.210471	0.346046344	0.460865734
1	33300000	2	0.335053	0.410295844	0.386902882
1	33320000	4	1.56527	0.725692951	0.139247096
1	33340000	5	1.33691	0.894278383	0.048527267
1	33360000	2	-0.163893	0.193733417	0.712795462
1	33380000	2	1.4104	0.839105159	0.076183609
1	33400000	2	0.416284	0.455764867	0.341259156
1	33420000	1	0.252287	0.366858919	0.435500918
1	33440000	4	0.67092	0.615111665	0.211046037
1	33460000	3	1.33688	0.89430103	0.048516269
1	33480000	2	0.828561	0.724595954	0.139904095
1	33500000	5	1.97349	0.458994377	0.338192635
1	33520000	3	-1.22108	0.020960712	1.678593971
1	33540000	4	1.99273	0.447931395	0.348788497
1	33560000	2	-0.0985479	0.215997177	0.665551925
1	33580000	4	0.905041	0.779996588	0.107907297
1	33600000	8	2.28793	0.298045171	0.52571791
1	33620000	1	-0.610096	0.084435358	1.07347565
1	33640000	8	3.59903	0.021901572	1.659524706
1	33660000	10	1.7982	0.566515606	0.246788122
1	33680000	1	1.66297	0.656959764	0.182461228
1	33700000	5	0.551054	0.537101731	0.269943448
1	33720000	6	1.35215	0.882785528	0.054144795
1	33740000	4	0.814332	0.714436264	0.146036509
1	33760000	4	1.19218	0.995810109	0.001823469
1	33780000	4	1.12512	0.944782996	0.024667932
1	33800000	1	0.764551	0.679298761	0.167939178
1	33820000	1	0.715368	0.64525421	0.190269153
1	33840000	5	1.85449	0.530712279	0.275140864
1	33860000	4	0.470911	0.487871878	0.311694215
1	33880000	3	0.669834	0.614382988	0.211560818
1	33900000	3	2.54798	0.197450054	0.704542742
1	33920000	3	-0.399422	0.127402711	0.894821331
1	33940000	1	-0.580231	0.089695635	1.04722869
1	33980000	5	1.34685	0.886779716	0.052184249
1	3.40E+07	1	1.71959	0.618372714	0.208749682
1	34020000	1	0.203081	0.342447976	0.465405397
1	34040000	4	1.2849	0.933653288	0.029814369
1	34060000	2	2.15251	0.3620967	0.441175433
1	34100000	1	-0.430949	0.120061198	0.920597328
1	34140000	6	-0.706527	0.069132314	1.160318905
1	34160000	3	0.90721	0.781585704	0.107023393
1	34180000	2	1.64503	0.669385921	0.174323426
1	34200000	3	1.38823	0.85567917	0.06768904
1	34220000	3	0.347559	0.417115202	0.379743982
1	34240000	2	1.59437	0.704957944	0.151836791
1	34260000	1	1.22881	0.976296893	0.010418093
1	34280000	3	-0.847762	0.05089525	1.29332275
1	34320000	3	1.1616	0.972526547	0.012098535
1	34340000	3	1.67396	0.649393844	0.187491832
1	34360000	4	2.4843	0.219421289	0.658721238
1	34380000	5	0.929939	0.798291759	0.097838354
1	34400000	1	1.50443	0.769683275	0.11368795
1	34420000	2	0.91451	0.786940708	0.104057988
1	34440000	3	-0.44249	0.117458084	0.930117089
1	34460000	3	1.54684	0.738931037	0.131396091
1	34480000	7	2.10064	0.388760397	0.410317983
1	34500000	4	1.95188	0.471600626	0.326425627
1	34520000	7	0.797408	0.702418017	0.153404357
1	34540000	2	1.09379	0.921008174	0.035736516
1	34560000	1	1.56833	0.723502772	0.140559801
1	34580000	5	1.25967	0.95281872	0.020989719
1	34600000	6	-0.191339	0.184902416	0.733057414
1	34620000	2	0.388126	0.439690887	0.356852535
1	34640000	5	2.28534	0.29919443	0.524046496
1	34660000	3	1.5562	0.732197886	0.135371529
1	34680000	4	1.98872	0.450224564	0.346570813
1	34700000	1	-0.641548	0.079168339	1.101448469
1	34720000	1	-0.855338	0.05004336	1.300653534
1	34740000	2	1.67788	0.646703847	0.189294556
1	34760000	2	0.232077	0.356704383	0.447691554
1	34780000	5	-0.237173	0.170824633	0.767449505
1	34800000	1	0.772329	0.684745411	0.16447087
1	34820000	1	-0.855338	0.05004336	1.300653534
1	34840000	2	-0.809547	0.055379611	1.256650097
1	34860000	2	1.99625	0.44592392	0.350739231
1	34880000	5	2.77814	0.131417228	0.881347699
1	34920000	2	0.902509	0.778142684	0.108940762
1	34940000	5	2.51478	0.208695212	0.680487515
1	34960000	6	1.39232	0.852616517	0.069246258
1	34980000	2	0.424972	0.46079035	0.336496625
1	3.50E+07	3	1.75536	0.59451811	0.225834911
1	35020000	4	0.501527	0.506386455	0.29551792
1	35040000	5	-0.459021	0.113806875	0.943831501
1	35060000	3	0.435977	0.467200317	0.330496871
1	35080000	6	1.59058	0.707646488	0.150183644
1	35100000	4	1.19341	0.996746837	0.001415134
1	35120000	1	-0.259439	0.164282547	0.784408572
1	35140000	5	0.846741	0.737647392	0.132151189
1	35160000	4	0.740036	0.662242168	0.178983169
1	35180000	3	-0.0615944	0.229375018	0.639453883
1	35200000	2	-0.859585	0.049571054	1.304771844
1	35220000	4	1.87257	0.519461106	0.284446964
1	35240000	3	1.35288	0.882235617	0.054415413
1	35260000	2	0.291194	0.386909142	0.412391009
1	35280000	8	0.991936	0.844310559	0.07349778
1	35320000	3	-1.15826	0.02452967	1.610308289
1	35340000	5	0.389843	0.440661625	0.355894769
1	35360000	4	1.95243	0.471277433	0.326723356
1	35380000	4	0.109609	0.299010407	0.524313696
1	35420000	2	-0.142068	0.20097389	0.696860362
1	35440000	5	2.03599	0.423618341	0.373025245
1	35460000	2	-0.265828	0.162440663	0.789305247
1	35480000	1	-0.733136	0.06533599	1.184847522
1	35500000	3	0.1843	0.333411164	0.477019863
1	35520000	2	0.227823	0.354589734	0.450273842
1	35540000	5	0.910791	0.784211314	0.105566896
1	35560000	2	-0.103746	0.214161394	0.669258815
1	35580000	2	-0.769774	0.060391711	1.219022667
1	35600000	3	0.530582	0.524292892	0.28042603
1	35780000	3	0.644227	0.597312884	0.223798118
1	35800000	6	-0.149128	0.198610435	0.701997937
1	35820000	1	0.94491	0.809346796	0.091865348
1	35840000	4	1.31603	0.910060125	0.040929914
1	35860000	4	-0.137618	0.202474108	0.693630507
1	35880000	3	0.0147264	0.258846092	0.586958387
1	35920000	5	0.445507	0.472790871	0.325330918
1	35940000	4	0.14015	0.312779628	0.504761541
1	35960000	8	0.634668	0.590996415	0.228415153
1	35980000	1	-0.700691	0.06998872	1.154971948
1	3.60E+07	4	0.667432	0.612772662	0.212700618
1	36020000	2	1.07827	0.90925556	0.041314035
1	36040000	2	-0.443726	0.117181946	0.931139294
1	36060000	4	2.27282	0.304791573	0.515997045
1	36080000	5	3.10743	0.068327367	1.165405317
1	36100000	4	-0.707411	0.069003345	1.161129856
1	36120000	4	1.28374	0.9345337	0.029405033
1	36140000	11	3.06378	0.074883361	1.125614673
1	36160000	2	0.649861	0.601050079	0.221089341
1	36180000	5	1.39929	0.847402417	0.071910302
1	36200000	3	2.67351	0.158933345	0.798784977
1	36220000	2	1.18891	0.993319817	0.0029109
1	36240000	1	-0.46472	0.112569058	0.948580966
1	36260000	3	1.2697	0.945195754	0.024478238
1	36280000	2	1.17	0.978920802	0.009252443
1	36300000	2	0.107583	0.29811153	0.525621227
1	36320000	1	2.08236	0.398435066	0.399642446
1	36340000	3	1.25407	0.957076737	0.01905324
1	36360000	7	-0.100307	0.215374661	0.666805392
1	36380000	1	-0.0485814	0.234223495	0.630369543
1	36400000	5	1.90424	0.500053792	0.300983275
1	36420000	2	2.25225	0.314137479	0.502880246
1	36440000	6	0.46078	0.481826718	0.317109122
1	36460000	5	2.10323	0.387401304	0.411838922
1	36480000	2	0.383293	0.436965061	0.359553287
1	36500000	5	1.37574	0.865045143	0.062961228
1	36520000	1	0.872738	0.756441969	0.121224383
1	36540000	1	1.87909	0.515434127	0.28782683
1	36560000	3	1.933	0.48276876	0.316260841
1	36580000	2	1.60182	0.69968383	0.155098163
1	36600000	4	1.74738	0.599803354	0.22199111
1	36640000	3	1.12914	0.947837593	0.02326607
1	36660000	4	0.468271	0.48629266	0.313102285
1	36680000	2	2.38914	0.255438454	0.592713723
1	36720000	5	2.04731	0.417386087	0.379462032
1	36740000	5	3.47537	0.029702287	1.527210113
1	36780000	1	2.08117	0.39906986	0.398951072
1	36800000	5	1.55651	0.731975235	0.135503612
1	36840000	3	1.50471	0.769478989	0.113803234
1	36860000	2	1.39735	0.848853027	0.071167498
1	36880000	3	0.623319	0.583537282	0.233931392
1	36900000	4	1.67768	0.64684098	0.189202473
1	36920000	3	1.32324	0.904606252	0.043540415
1	36940000	5	0.291621	0.387132835	0.412139992
1	36960000	1	2.02528	0.429564582	0.366971534
1	36980000	1	-0.493779	0.106421708	0.972969774
1	3.70E+07	4	1.9749	0.458178464	0.338965328
1	37020000	3	3.25212	0.049885167	1.302028572
1	37040000	3	-1.19089	0.022615088	1.645601714
1	37060000	5	1.81337	0.556753599	0.254336967
1	37080000	1	2.08496	0.39705024	0.401154537
1	37100000	2	-0.27396	0.160118879	0.795557458
1	37120000	3	0.659966	0.607779331	0.216254074
1	37140000	2	1.39286	0.852212322	0.069452191
1	37160000	3	1.84439	0.537050913	0.269984541
1	37180000	2	0.30905	0.396330604	0.401942391
1	37200000	4	1.86062	0.526883769	0.27828518
1	37220000	3	1.11627	0.938061247	0.027768805
1	37240000	5	1.50875	0.76653322	0.115469019
1	37260000	2	2.76374	0.134968742	0.869766801
1	37280000	5	1.07548	0.907144845	0.042323363
1	37300000	2	1.11608	0.937916985	0.0278356
1	37320000	5	3.58791	0.022521443	1.647403792
1	37340000	1	0.635771	0.591723694	0.22788104
1	37360000	3	0.34444	0.415408226	0.381524907
1	37380000	3	2.2018	0.33784895	0.471277427
1	37400000	3	0.676176	0.618643658	0.208559435
1	37420000	2	1.05752	0.893573917	0.048869517
1	37440000	3	1.38212	0.860258468	0.065371044
1	37480000	3	0.285171	0.383762263	0.415937733
1	37500000	3	0.546396	0.534173565	0.272317608
1	37520000	5	2.7479	0.138960587	0.857108359
1	37540000	3	2.23933	0.32010301	0.494710243
1	37560000	3	0.763709	0.678710136	0.168315665
1	37580000	3	1.18451	0.989969071	0.004378373
1	37600000	4	1.37613	0.864752396	0.063108226
1	37620000	3	3.01354	0.083055799	1.080630041
1	37640000	3	2.82032	0.12143048	0.915672288
1	37660000	4	1.64831	0.667107127	0.17580442
1	37680000	6	0.0697301	0.281649168	0.550291528
1	37700000	1	-0.72626	0.06630013	1.178485619
1	37720000	3	1.60892	0.694670934	0.158220872
1	37740000	1	2.0813	0.399000483	0.399026579
1	37760000	2	0.854183	0.743012156	0.129004081
1	37780000	3	0.332239	0.408770588	0.38852036
1	37800000	5	2.69851	0.151992089	0.818179017
1	37820000	8	2.49481	0.215678935	0.66619227
1	37840000	1	1.57152	0.721221954	0.141931062
1	37860000	4	0.856952	0.745011469	0.127837041
1	37880000	5	1.92473	0.487705614	0.311842246
1	37900000	3	0.938448	0.804570253	0.094436029
1	37920000	7	2.91521	0.101136423	0.995092409
1	37940000	3	0.210758	0.346186576	0.460689777
1	37960000	1	-0.128845	0.205455597	0.687282022
1	37980000	4	0.361364	0.424719944	0.371897345
1	3.80E+07	7	1.16946	0.978509697	0.009434866
1	38020000	1	1.92032	0.4903493	0.30949444
1	38040000	5	0.55844	0.541761283	0.266192035
1	38060000	1	-0.855338	0.05004336	1.300653534
1	38080000	3	0.0335041	0.266482496	0.574331312
1	38100000	2	1.97973	0.455389705	0.341616792
1	38120000	3	0.819657	0.718232573	0.143734903
1	38140000	2	2.30675	0.289782829	0.537927352
1	38160000	7	0.447495	0.47396171	0.324256742
1	38180000	7	1.27826	0.938693952	0.02747598
1	38200000	1	1.31072	0.914079504	0.039016029
1	38220000	7	1.59366	0.705461324	0.151526791
1	38240000	2	0.799455	0.703867776	0.152508917
1	38260000	7	2.80574	0.124813139	0.903739695
1	38280000	2	2.54974	0.19686655	0.70582807
1	38300000	3	2.94047	0.096216482	1.016750528
1	38320000	4	1.17574	0.983291013	0.00731793
1	38340000	1	0.401885	0.447504223	0.349202862
1	38360000	2	1.89114	0.508034507	0.294106788
1	38380000	2	-0.212251	0.178376369	0.74866268
1	38400000	2	1.60415	0.698037297	0.156121372
1	38420000	2	2.31895	0.284509958	0.545902528
1	38440000	4	3.01777	0.082340959	1.084384078
1	38480000	5	1.36264	0.874888928	0.05804708
1	38500000	2	0.692355	0.629570964	0.20095531
1	38520000	5	2.62988	0.171617933	0.765437333
1	38540000	7	1.34076	0.891372811	0.049940617
1	38560000	1	-0.762726	0.061317968	1.212412248
1	38580000	3	2.97764	0.089327087	1.04901683
1	38620000	5	1.4931	0.77796283	0.109041152
1	38640000	2	0.857637	0.745506328	0.127548666
1	38660000	7	0.982154	0.837009908	0.077269401
1	38680000	4	3.50149	0.027880106	1.55470558
1	38700000	3	0.230413	0.35587627	0.44870097
1	38720000	3	1.79385	0.569329933	0.244635982
1	38740000	1	0.112334	0.300222261	0.522557109
1	38760000	3	3.13831	0.063980392	1.193953104
1	38800000	5	2.74107	0.14070962	0.851676211
1	38820000	2	0.460625	0.481734547	0.317192208
1	38840000	4	2.43478	0.237681426	0.624004756
1	38860000	3	3.27744	0.047131667	1.3266872
1	38880000	1	2.07123	0.404395992	0.393193158
1	38900000	4	0.209792	0.345714722	0.461282127
1	38920000	2	2.31286	0.287133902	0.541915527
1	38940000	3	2.16447	0.356115159	0.448409539
1	38960000	2	1.03691	0.87803914	0.056486124
1	38980000	3	1.24467	0.964226814	0.015820796
1	3.90E+07	5	2.03081	0.426488266	0.370092913
1	39020000	3	3.00429	0.084636506	1.072442276
1	39040000	2	0.70028	0.634953448	0.197258114
1	39060000	2	0.633229	0.590048208	0.229112504
1	39080000	4	3.1264	0.065629112	1.18290347
1	39100000	1	1.33449	0.896105472	0.047640871
1	39120000	4	1.1515	0.964840591	0.015544434
1	39140000	6	1.51175	0.764347946	0.116708897
1	39160000	2	1.02745	0.870923995	0.060019744
1	39180000	5	1.94762	0.474108042	0.324122678
1	39200000	4	1.3763	0.864624795	0.063172314
1	39220000	6	1.30107	0.921389582	0.035556703
1	39240000	3	1.1563	0.968492959	0.013903532
1	39260000	6	2.27491	0.303852424	0.517337294
1	39300000	2	1.8491	0.534090246	0.272385353
1	39320000	2	0.0403019	0.269284825	0.569788119
1	39360000	5	1.78029	0.578145441	0.237962894
1	39380000	7	-0.0852679	0.220738582	0.656121751
1	39400000	6	3.34696	0.040221056	1.395546535
1	39420000	3	1.48503	0.783875567	0.105752872
1	39440000	1	0.827898	0.724121468	0.140188577
1	39460000	2	1.59845	0.702067794	0.153620949
1	39480000	4	1.98364	0.453139154	0.343768411
1	39500000	2	0.901308	0.777263764	0.109431578
1	39520000	3	-0.617583	0.083156536	1.080103611
1	39540000	2	1.08426	0.913789314	0.039153925
1	39560000	2	0.409679	0.451964999	0.344895197
1	39580000	6	1.70192	0.630308938	0.200446535
1	39600000	1	-0.523004	0.10051073	0.997787575
1	39620000	2	0.404156	0.448801404	0.347945793
1	39640000	3	1.49234	0.778519126	0.108730714
1	39660000	4	2.34985	0.271446813	0.566315252
1	39680000	6	2.49206	0.216653673	0.664233945
1	39700000	1	2.08529	0.396874682	0.401346606
1	39720000	5	0.264807	0.373239095	0.428012872
1	39740000	3	0.338593	0.412219406	0.384871567
1	39760000	2	-0.796207	0.057020579	1.243968374
1	39780000	4	0.706696	0.639325248	0.194278144
1	39800000	3	0.295451	0.389142792	0.409891009
1	39820000	5	0.237965	0.359644368	0.444126736
1	39840000	3	0.699821	0.634641175	0.197471755
1	39860000	2	-0.0537932	0.232272999	0.634001272
1	39880000	1	1.84524	0.536516001	0.270417321
1	39900000	3	-0.0667268	0.227482527	0.643051956
1	39920000	4	2.68915	0.154563359	0.810893453
1	39940000	2	2.47019	0.224518494	0.64874788
1	39960000	4	0.676132	0.618614053	0.208580218
1	39980000	2	0.881936	0.763126997	0.117403182
1	4.00E+07	5	0.178262	0.330538862	0.480777472
1	40020000	3	1.22731	0.977438775	0.009910436
1	40120000	1	2.06696	0.406696975	0.390729058
1	40140000	3	2.97293	0.090177452	1.044902041
1	40160000	2	1.34148	0.890829592	0.050205365
1	40180000	2	-1.20234	0.021974741	1.658076241
1	40200000	3	1.34667	0.886915419	0.052117795
1	40220000	5	2.89245	0.105739171	0.975764097
1	40240000	2	0.578924	0.554788518	0.255872536
1	40260000	1	-0.671595	0.074389266	1.128489725
1	40280000	4	1.97212	0.459787923	0.337442441
1	40300000	3	2.16919	0.353771794	0.451276796
1	40320000	2	0.871969	0.755883884	0.121544914
1	40360000	5	0.920506	0.791346709	0.1016332
1	40380000	2	-0.0225009	0.244158321	0.612328471
1	40400000	4	1.47339	0.792425916	0.10104133
1	40420000	2	1.0557	0.892200359	0.049537606
1	40440000	4	-0.389649	0.129748041	0.88689919
1	40460000	2	0.00732471	0.25587809	0.591966899
1	40480000	2	1.16383	0.974223914	0.011341214
1	40500000	3	1.88753	0.51024546	0.292220851
1	40520000	2	1.77251	0.583232121	0.234158566
1	40540000	1	-0.352931	0.138860136	0.857422415
1	40560000	3	1.07726	0.908491391	0.041679184
1	40580000	2	1.48511	0.78381689	0.105785382
1	40600000	7	1.65378	0.66331365	0.178281065
1	40620000	3	-0.932654	0.04201306	1.376615685
1	40640000	6	0.372344	0.430825919	0.365698177
1	40660000	9	2.94935	0.094533108	1.024416063
1	40680000	2	-0.875552	0.047828697	1.320311448
1	40700000	6	2.02732	0.42842824	0.36812191
1	40720000	1	-0.105842	0.213424354	0.670756024
1	40740000	3	0.783798	0.692806657	0.159387948
1	40760000	5	0.180954	0.331817474	0.479100747
1	40780000	1	-0.855662	0.050007196	1.300967495
1	40800000	6	1.46089	0.801635844	0.096022872
1	40820000	3	0.743444	0.664603114	0.177437628
1	40840000	3	2.97422	0.089943904	1.046028266
1	40860000	1	0.354468	0.420911072	0.37580965
1	40880000	5	0.874592	0.757787993	0.12045228
1	40900000	2	0.285278	0.383818031	0.415874626
1	40920000	2	0.560537	0.543087869	0.265129898
1	40940000	3	1.84189	0.538625737	0.268712898
1	40960000	2	-1.16003	0.024422322	1.612213041
1	40980000	3	2.97757	0.089339677	1.04895562
1	4.10E+07	2	0.879441	0.761311882	0.118437392
1	41020000	2	2.04716	0.417468315	0.379376481
1	41040000	3	-0.533315	0.09848881	1.006613112
1	41060000	4	1.08754	0.916273102	0.037975062
1	41080000	2	2.69173	0.153851335	0.812898732
1	41100000	4	1.76447	0.58851061	0.230245703
1	41120000	1	-0.318928	0.14773077	0.830529039
1	41140000	1	2.07138	0.404315303	0.393279821
1	41160000	5	0.88676	0.766640149	0.115408441
1	41180000	2	0.734853	0.658657994	0.181340033
1	41200000	1	2.06175	0.409515054	0.387730128
1	41220000	2	1.56831	0.723517079	0.140551213
1	41240000	4	2.27474	0.303928743	0.517228227
1	41260000	4	1.54497	0.74027865	0.130604775
1	41280000	1	-0.608512	0.084707944	1.072075861
1	41300000	3	1.28447	0.933979639	0.029662592
1	41320000	2	0.561527	0.543714716	0.264628912
1	41340000	4	1.68207	0.643833666	0.191226318
1	41360000	2	0.165866	0.324692377	0.488527908
1	41380000	5	0.239838	0.360582773	0.442995025
1	41400000	6	3.15025	0.062362002	1.20507995
1	41420000	2	-0.380538	0.131964566	0.879542666
1	41440000	5	-1.10633	0.027866312	1.554920504
1	41460000	4	0.797623	0.702570237	0.153310252
1	41480000	4	-0.214797	0.177593687	0.750572477
1	41500000	1	1.5661	0.72509866	0.139602897
1	41520000	2	0.581121	0.556194788	0.254773085
1	41540000	4	-0.470682	0.111285503	0.953561406
1	41560000	4	1.3338	0.89662652	0.04738842
1	41580000	2	1.68397	0.642533898	0.192103956
1	41600000	2	-0.0451986	0.235495689	0.628017039
1	41620000	1	-0.318928	0.14773077	0.830529039
1	41640000	4	0.741587	0.663316233	0.178279374
1	41660000	1	-0.324824	0.14616235	0.835164483
1	41680000	2	-0.325227	0.146055613	0.835481747
1	41700000	2	1.70268	0.629793531	0.200801805
1	41720000	8	0.24312	0.362230813	0.44101461
1	41740000	2	-0.389783	0.129715659	0.887007594
1	41760000	4	-0.487342	0.107759967	0.967542552
1	41780000	6	1.33598	0.894980463	0.048186445
1	41800000	3	0.437335	0.46799471	0.329759056
1	41820000	3	0.535186	0.527159804	0.278057712
1	41840000	1	0.989073	0.842172387	0.074599002
1	41880000	5	-0.5415	0.09690702	1.013644763
1	41900000	5	0.56362	0.545041143	0.263570713
1	41920000	1	2.007	0.43982496	0.356720129
1	41940000	3	1.28098	0.936628793	0.028432496
1	41960000	6	1.50194	0.771500664	0.112663696
1	41980000	3	2.14413	0.36632506	0.436133371
1	4.20E+07	3	1.58298	0.713048732	0.146880788
1	42020000	6	2.24288	0.318456541	0.496949826
1	42040000	3	0.293103	0.387909826	0.411269219
[truncated: 104,609 more rows]
