# Supplementary material for: Genome-wide scans for signatures of selection in Mangalarga Marchador horses using high-throughput SNP genotyping
Source: BMC Genomics. 2021 Oct 14;22:737. doi: 10.1186/s12864-021-08053-8 (PMC8515666; doi:10.1186/s12864-021-08053-8)
Supplement: Supplementary file 2 — Additional file 2: Data S1 TD output. Data S2 iHS output. Data S3 ROH output. [file 12864_2021_8053_MOESM2_ESM.zip › Additional file 2 - Data S2.txt]

iHS test
CHR	POSITION	IHS	LOGPVALUE
1	6449932	3.34505319103656	3.08477543987278
1	15861204	3.6241985697048	3.5378134317601
1	36016618	3.45338129203842	3.25679929176327
1	36017783	3.45338129203842	3.25679929176327
1	149521404	3.36853877976316	3.12166341891142
1	149557223	3.31769918631299	3.04209510428461
1	149621165	4.15237751701063	4.48275279365432
1	149634305	3.46779214833272	3.28004507157937
1	149724741	3.66102748109805	3.59997032079593
1	149725542	3.57663140914463	3.45835787570771
1	149726003	3.49014866723296	3.31627600010021
1	149726583	3.49014866723296	3.31627600010021
1	149732684	3.63315953882493	3.5528857278113
1	149733297	3.68007508853566	3.63233610953177
1	149738994	3.59043123829356	3.48131327712502
1	149739904	3.59043123829356	3.48131327712502
1	149740669	3.64430149076090	3.57167244000764
1	149741932	3.59319461125033	3.48591941783068
1	149742415	3.59319461125033	3.48591941783068
1	149745226	3.63431921163385	3.55483870150461
1	149749819	3.60401178139621	3.50398022020786
1	149778026	3.57425524970974	3.45441312694145
1	149798722	3.69038344743718	3.64991435450929
1	149799764	3.69198770002019	3.65265392410246
1	149807257	3.44638541319009	3.24554505453446
1	149851723	3.51792693179245	3.36157853544633
1	149854898	3.43975431559716	3.23489611882882
1	149860121	3.54646169458263	3.40844402725786
1	149881339	3.45222404226935	3.25493624757873
1	149927864	3.45915896853208	3.2661089080633
1	149929187	3.32224232050249	3.04916260996406
1	149932258	3.32224232050249	3.04916260996406
1	149934326	3.32224232050249	3.04916260996406
2	16792930	-3.34407644666542	3.08324617647173
2	28032600	-3.2920224341176	3.00230929384452
2	28486070	-3.61323354192728	3.51941519732932
3	7815428	3.79638884812386	3.83321730635897
3	10234117	3.50606354087983	3.3421923050801
3	33009709	3.30073582646422	3.01578047570048
3	102419470	3.40819102485111	3.18445480896938
3	117065304	3.39991041241675	3.17128897824981
3	117305533	-3.38499703861135	3.14764798082692
3	117529086	3.32240864632967	3.04942151362176
4	13372192	3.4409380371605	3.23679574874068
4	13383293	3.39528816964269	3.16395198614393
4	13383553	3.8503196355441	3.9282513401136
4	13406523	3.58333211124596	3.46949443412885
4	13406695	3.58333211124596	3.46949443412886
4	13454304	3.33298071342714	3.0659011913909
4	13492901	4.00931792898929	4.21542275721223
4	13501879	3.32442854240211	3.05256659459515
4	13501971	3.32442854240211	3.05256659459515
4	13513988	3.83732242083237	3.90523855963722
4	13556521	3.6199116552391	3.53061453287779
4	13564325	3.4913656489222	3.31825411059525
4	42829842	3.30552566240909	3.02319888945134
4	70061378	3.35729838713653	3.10398045192588
4	73250334	3.31864516681559	3.04356602092919
5	12240929	3.75167359588971	3.75533191472137
5	21104445	3.34268284264715	3.08106492042054
5	91064616	3.491714298409	3.31882092538173
6	5327837	3.50455961261937	3.33973882038837
6	5454643	3.70612765772799	3.67684641994372
6	34406749	-3.724245904187	3.70796576716086
6	41189056	3.41516705150851	3.19556814626166
6	41189114	3.59228051957206	3.48439541304109
6	41191879	3.59201909076167	3.48395961309601
6	41202031	3.66556069426657	3.6076596507638
6	52607030	3.42946170770222	3.21840274835897
6	70883519	-3.50411192194893	3.33900864388137
6	72478828	3.34590764742847	3.08611355927583
6	75062600	3.4007382956514	3.17260401791941
6	75357817	3.39034869177	3.15612108539667
6	75641258	3.50132392566286	3.33446331291529
6	76419854	3.31796282157687	3.04250499731562
7	15212836	-3.49067708094175	3.31713482160538
7	40684813	3.32508610690828	3.05359081487378
7	40684950	3.32508610690828	3.05359081487378
7	40687972	3.32508610690828	3.05359081487378
7	40688166	3.37644068901153	3.13412527773791
7	40712200	3.31314383355258	3.03501703786627
7	40712529	3.29666372555011	3.00948102853107
7	40715678	3.33741309781063	3.07282392588524
7	40797038	3.36617112620655	3.11793442766561
7	40810451	3.38725759195222	3.15122561721097
7	40822763	3.40718109222787	3.18284755788153
7	40902393	3.49921608926763	3.33102897478593
7	40987147	3.31225873492579	3.03364276082164
7	41065692	3.39078668905818	3.15681507057946
7	41895126	3.34656327523783	3.08714050558274
7	41939236	3.29611563500052	3.0086336607637
7	54727603	3.41400557812139	3.19371645153451
7	54809155	3.34609278019092	3.08640352525353
7	79791369	3.64113865277794	3.56633431772874
7	86481504	-3.35874858415274	3.10625895082247
8	20178830	-3.34459929733454	3.08406474183993
8	54878041	-3.94649570409198	4.1007084993256
9	51098011	3.36116947586574	3.1100644834368
9	51154453	3.36648413368549	3.11842727485462
9	51154754	3.36648413368549	3.11842727485462
9	68506892	3.31068011045676	3.03119245094818
10	2418892	-3.37753710314809	3.13585641267236
10	6400512	-3.29104742888487	3.00080382866334
10	6629478	-3.51687103715125	3.35985073687741
10	9664363	-3.72480284408718	3.70892449100014
10	42157498	3.34981712421766	3.09223978491743
10	57692983	3.49818906376504	3.32935628181672
10	57813022	3.33022083451241	3.06159471243802
10	57821788	3.50995162360051	3.34853955546581
10	58743340	3.40365024574966	3.177231689274
10	58746243	3.6764017739314	3.62608278269718
10	58773369	3.49500831813339	3.32417861471509
10	58781552	3.5061357163073	3.34231007422548
10	58785130	3.52767090738129	3.37754451624855
10	58830007	3.44315561884895	3.24035605406773
10	58993634	3.42946693359311	3.21841111158756
10	60213458	3.36538768198016	3.11670102769884
10	60463180	-3.52241641872248	3.36892994589728
11	13525414	-3.83854659817732	3.90740310545498
11	13564608	3.30334820952018	3.01982532983894
11	13729853	-3.58435393029117	3.47119431525296
11	13754215	3.62459757582964	3.53848385591543
11	13772849	3.36773815085389	3.12040219367646
11	22489257	3.44155953428675	3.23779335335128
11	22749287	3.6761475814837	3.62565025935718
11	22782825	3.40333024712471	3.17672297800238
11	24241880	3.44206507812969	3.23860495047044
11	29014666	3.31155965510176	3.03255753756727
12	3468665	3.36698496724937	3.11921594754507
12	9836780	3.32461571732138	3.05285811967682
13	2032426	4.17154582190567	4.51921690875831
13	2229193	3.59133980031034	3.48282737195707
13	2359473	3.68329915627243	3.63782922699622
13	2364393	3.43318751717025	3.22436816283828
13	2364545	3.43318751717025	3.22436816283828
13	2365624	3.43318751717025	3.22436816283828
13	2630608	3.75947303980742	3.76885772067451
13	5334069	3.29324009631585	3.00418997934378
13	5335797	3.29324009631585	3.00418997934378
13	9893069	3.61504643799781	3.52245365063366
13	30161942	3.35662380517851	3.10292086475635
14	3397031	3.57146048294529	3.4497763977122
14	4017942	3.31436143185148	3.03690810301655
14	4074227	-3.37903553530979	3.13822309003573
14	44303931	3.60723045496139	3.50936352724994
15	14956865	-3.38587343174208	3.14903474573137
15	31505470	3.33119629430572	3.06311645225589
16	21454502	3.2947955937254	3.00659333159477
16	48132300	3.29720791300415	3.01032248304251
16	48160478	3.43824003144143	3.23246683924688
16	48167797	3.36474368083379	3.11568734479239
16	54642661	3.43140024498573	3.22150584302126
16	64794388	3.54311352604343	3.40292771103709
16	65079971	3.94580587333843	4.09945792287233
16	65082187	3.94580587333843	4.09945792287233
16	65099662	3.91892783105976	4.05088461660514
16	66201627	3.38970730731296	3.1551049846099
16	67999011	-3.45861178258181	3.26522663750105
16	78781084	3.6273937895964	3.54318398801846
17	5828168	3.38182347498053	3.14262890128641
17	5828981	3.37964789756216	3.13919054075492
18	11999206	3.81938833601207	3.87359905566446
18	68196025	-3.34458025835663	3.08403493281078
18	68382592	3.54950049657964	3.41345462196914
18	68384259	3.66849757941322	3.61264576648538
18	72590327	3.29123942620788	3.0011002531581
18	76568640	3.76573179189008	3.77972978335431
18	78882583	3.54715457864959	3.40958617095221
18	79028389	-3.31766127142265	3.04203615756109
18	79076348	3.40655318652049	3.18184849129159
18	79129550	3.33545344374548	3.06976224552382
18	79251569	3.52052999056713	3.36583996596707
18	79773182	3.48345376710549	3.30540479699297
18	79907121	3.44709533123523	3.24668618366303
18	80130124	3.85676462366588	3.93968865526144
19	9324846	3.37105397653288	3.12562729325784
19	10152470	3.31166075622049	3.03271447053716
20	11740622	3.48045520793141	3.30054167579718
20	50275790	3.32110861714459	3.04739818176332
20	50319636	3.42002403050054	3.20331742438873
20	50324064	4.07611763015548	4.33919275147824
20	50339269	3.44668637178944	3.24602879312558
23	2860178	3.48312281581368	3.30486787308087
23	2874855	3.50729099517679	3.34419544120818
23	50316419	-3.3617275370827	3.11094206971683
23	50360872	-3.54423586365759	3.40477632002484
23	50403388	-3.48234487969019	3.30360595304146
23	50443343	-3.30078695818499	3.01585961825104
24	8690801	3.44029407795885	3.23576225545206
24	26381669	3.30449413280792	3.0216004847329
25	8232081	-3.48262131589377	3.30405434243809
25	11174701	3.51279948456749	3.35319258510896
25	12013842	3.35297067780682	3.0971860077446
25	12674013	-3.39097479229523	3.15711313496641
25	12977596	-3.37269516317888	3.1282151462241
25	18698227	3.3429232941391	3.08144121630994
25	25950254	3.5031396896013	3.33742323080454
25	27063032	3.75471242548399	3.7605988769078
27	16190248	3.41284463220152	3.19186614865691
27	19353837	3.45851698020985	3.26507379269726
27	19368815	3.43624211108506	3.22926312446817
29	4455626	3.97969055559647	4.16111925151441
29	4554835	3.36732084213569	3.11974491383897
29	5444233	-3.31495707541707	3.03783342360732
29	5538189	-3.3977192914028	3.16780987354777
29	8324009	-3.30392398369816	3.02071719731664
29	8447802	3.60331287726713	3.50281184878147
29	8593774	3.64556601955617	3.57380781589806
30	23623977	3.53600191544981	3.39122613838181
30	25686989	3.32781286758816	3.05783988937583
30	26012820	3.47164942288735	3.28628155865908
30	26038121	4.03478251798624	4.26238682592965
30	26056068	3.99582586505554	4.19064832208301
30	26100491	3.73437366825197	3.72541979226198
30	26125065	4.17140742852509	4.51895309442971
30	26125605	4.13252844106348	4.44515440046983
30	26145885	-3.37698803244873	3.1349894202643
30	26170950	-3.39281685448487	3.16003279121143
30	26186874	3.30896565501841	3.02853245733175
30	26188146	-3.39602416621636	3.16511966621741
30	26216079	3.96859709523963	4.14087972770132
30	26223329	3.35576383658011	3.10157035418077
30	26239093	4.33203528200455	4.83050996146616
30	26241034	4.04717043228821	4.28533084932781
30	26248653	3.53485561082279	3.38934192834463
30	26271910	3.48033539808826	3.30034744235317
30	26275991	3.91861109360104	4.05031399748467
30	26291681	3.29344401582714	3.00450499311232
30	26326424	3.43153107898319	3.22171532961415
30	26326591	4.20098997121771	4.57552613106428
30	26326700	3.51890487772343	3.3631791912172
30	26327620	3.41858822394469	3.2010256006218
30	26329971	3.41858822394469	3.2010256006218
30	26330051	3.41858822394469	3.2010256006218
30	26344057	3.58445292373141	3.47135902185729
30	26364771	4.13257797634459	4.44524802733904
30	26367317	3.65703593221335	3.59320676795313
30	26371365	4.13611710818417	4.45193999274785
30	26384396	3.81258569085332	3.86163247038723
30	26384977	4.05171295340484	4.29376012118059
30	26416335	4.25211946741113	4.6741625565121
30	26429597	3.98635679014878	4.17330599743096
30	26432130	4.12517381225097	4.43126468113122
30	26434340	3.64304647304094	3.56955377499538
30	26436258	4.10114941643418	4.38604936466034
30	26441527	3.77735199190264	3.79995801267826
30	26459679	3.96834459146453	4.1404196385801
30	26465301	3.6806104789528	3.63324800351152
30	26465862	4.52501234223961	5.21902072274952
30	26468060	3.59622812232186	3.49097944874436
30	26471977	3.8523718714563	3.9318913895856
30	26490760	4.05566809559996	4.30110639496493
30	26491041	4.00924036109404	4.21528010985331
30	26493703	4.00924036109404	4.21528010985331
30	26510702	3.74483742097525	3.74349722014795
30	26521588	3.99449622371094	4.18821088405585
30	26531841	3.89097256216628	4.00068140433387
30	26535599	3.31980063934461	3.04536317417079
30	26536880	3.54275605011732	3.40233901875021
30	26555904	3.94426738634205	4.09666954826888
30	26597928	3.48259867843695	3.30401762249845
30	26599367	3.48259867843695	3.30401762249845
30	26599793	3.68223878044701	3.63602210296211
30	26618370	3.75974072322891	3.76932238247395
30	26681617	3.71180836351603	3.68658888529216
30	26689554	4.12910155821491	4.43867970504344
30	26703821	3.9139283556627	4.04188263856377
30	26711271	3.76734721709142	3.78253855528129
30	26713987	3.31623529468815	3.03981960028099
30	26771540	3.56564333500939	3.44013558645102
30	26779004	3.7503424713066	3.75302598031774
30	26781672	3.72640458000926	3.7116824525723
30	26796328	3.58052603238126	3.46482849222142
30	26812281	3.62362479534161	3.53684947049363
30	26841047	3.66687250798117	3.609886352677
30	27131042	-3.69064538533748	3.6503615914859
30	27137504	3.46833799698168	3.28092723625568
30	27140533	-3.7560997042785	3.76300460200262
30	27154629	3.60238693937121	3.50126424952483
30	27194187	-3.30047079780214	3.01537027688047
30	27235471	-3.45495372359576	3.25933161067664
30	27258828	3.37571765611012	3.13298394524123
30	27384809	3.29223928476536	3.00264417658052
30	27403758	3.42795072460426	3.21598512235207
30	27444817	3.37737487947292	3.1356002457909
30	27505575	3.40707951425365	3.18268592530303
30	27522853	3.66665917470785	3.60952418783209
30	27594303	3.55568981446004	3.42367172420405
30	27610412	-3.37251207553463	3.12792639580675
30	27617672	3.40902219493666	3.18577788215027
30	28421236	3.50510138823582	3.34062255776719
30	28695329	-3.33888833241883	3.07512980312861
