# Supplementary material for: Genome-wide scans for signatures of selection in Mangalarga Marchador horses using high-throughput SNP genotyping
Source: BMC Genomics. 2021 Oct 14;22:737. doi: 10.1186/s12864-021-08053-8 (PMC8515666; doi:10.1186/s12864-021-08053-8)
Supplement: Supplementary file 2 — Additional file 2: Data S1 TD output. Data S2 iHS output. Data S3 ROH output. [file 12864_2021_8053_MOESM2_ESM.zip › Additional file 2 - Data S3.txt]

ROH test
SNP_Name	Chr	Position	Mean
AX-103946494	1	149716031	0.640625
AX-103185103	1	149716207	0.645833333333333
AX-104971057	1	149716576	0.645833333333333
AX-104613067	2	121056091	0.734375
AX-103288589	2	121057454	0.734375
AX-104657580	2	121059752	0.734375
AX-103310620	2	121062240	0.734375
AX-103299106	2	121069387	0.734375
AX-103727009	2	121071021	0.734375
AX-103645333	2	121076743	0.734375
AX-103672015	2	121079904	0.734375
AX-103779955	2	121084300	0.734375
AX-103485027	2	121084971	0.734375
AX-104984176	2	121086269	0.734375
AX-103827938	2	121088918	0.734375
AX-103801411	2	121095787	0.734375
AX-103109827	2	121099491	0.734375
AX-102955380	2	121107251	0.734375
AX-103851996	2	121108825	0.734375
AX-103895788	2	121117792	0.734375
AX-103250070	2	121124703	0.734375
AX-103930008	2	121125360	0.734375
AX-103256212	2	121126827	0.734375
AX-103685025	2	121127406	0.734375
AX-104027030	2	121128944	0.734375
AX-104902617	2	121130105	0.734375
AX-104951617	2	121130915	0.734375
AX-102974156	2	121131221	0.734375
AX-103153015	2	121131983	0.734375
AX-104785053	2	121132709	0.734375
AX-104635551	2	121132965	0.734375
AX-103927894	2	121137989	0.734375
AX-104095909	2	121140567	0.734375
AX-104518415	2	121141156	0.734375
AX-103174627	2	121144378	0.734375
AX-104741700	2	121144848	0.734375
AX-104685701	2	121147724	0.734375
AX-104686747	2	121149406	0.734375
AX-104787265	2	121149910	0.734375
AX-103011721	2	121150074	0.734375
AX-104731840	2	121150852	0.734375
AX-103283492	2	121154312	0.734375
AX-104909346	2	121155277	0.734375
AX-103473185	2	121156421	0.734375
AX-103546419	2	121159006	0.734375
AX-103478290	2	121159267	0.734375
AX-103665773	2	121160645	0.734375
AX-104911481	2	121162168	0.734375
AX-104393670	2	121162433	0.734375
AX-103461479	2	121167535	0.734375
AX-104800014	2	121167739	0.734375
AX-103218936	2	121168883	0.734375
AX-103318462	2	121176287	0.734375
AX-103352189	2	121179552	0.734375
AX-104622978	2	121182672	0.734375
AX-104408952	2	121192428	0.734375
AX-103706124	2	121194359	0.734375
AX-104505443	2	121194971	0.734375
AX-104405617	2	121201054	0.734375
AX-103982665	2	121201223	0.734375
AX-103362029	2	121203708	0.734375
AX-102995017	2	121204138	0.734375
AX-103159023	2	121206896	0.734375
AX-104539106	2	121214063	0.734375
AX-103659727	2	121229080	0.734375
AX-104400263	2	121231706	0.734375
AX-103809360	2	121232052	0.734375
AX-103157837	2	121234270	0.734375
AX-104310220	2	121241087	0.734375
AX-103572667	2	121245173	0.734375
AX-103028149	2	121246124	0.734375
AX-103900473	2	121246186	0.734375
AX-103711049	2	121247914	0.734375
AX-104333780	2	121251459	0.734375
AX-103699097	2	121255059	0.734375
AX-104464125	2	121260946	0.734375
AX-104947803	2	121261077	0.734375
AX-103386731	2	121264183	0.734375
AX-103334839	2	121266100	0.734375
AX-103670563	2	121268737	0.734375
AX-103106320	2	121272215	0.729166666666667
AX-104009030	2	121273217	0.729166666666667
AX-103578366	2	121275551	0.729166666666667
AX-104113075	2	121275626	0.729166666666667
AX-104064035	2	121282941	0.729166666666667
AX-103523462	2	121288440	0.729166666666667
AX-104256212	2	121289941	0.729166666666667
AX-103495976	2	121292841	0.729166666666667
AX-104541793	2	121294722	0.729166666666667
AX-104570763	2	121294776	0.729166666666667
AX-103981961	2	121294907	0.729166666666667
AX-104743718	2	121296080	0.729166666666667
AX-103206706	2	121296275	0.729166666666667
AX-103995723	2	121296712	0.729166666666667
AX-104208523	2	121299634	0.729166666666667
AX-103417584	2	121300871	0.729166666666667
AX-103118983	2	121301078	0.729166666666667
AX-103790969	2	121303107	0.729166666666667
AX-103244769	2	121306756	0.729166666666667
AX-104018867	2	121307773	0.729166666666667
AX-103450847	2	121308145	0.729166666666667
AX-104972548	2	121308448	0.729166666666667
AX-104663012	2	121309620	0.729166666666667
AX-104829723	2	121316509	0.729166666666667
AX-104200303	2	121322429	0.729166666666667
AX-104016732	2	121323238	0.729166666666667
AX-103153390	3	120984001	0.510416666666667
AX-104052884	3	120985169	0.515625
AX-102957749	3	120995951	0.515625
AX-103540182	3	120999231	0.515625
AX-103777709	3	121003887	0.515625
AX-103775271	3	121016899	0.515625
AX-103507737	3	121020763	0.515625
AX-103704739	3	121023941	0.515625
AX-103342521	3	121026731	0.515625
AX-104451150	3	121034626	0.515625
AX-102973100	3	121042088	0.515625
AX-102950737	3	121052777	0.515625
AX-104432526	3	121053463	0.515625
AX-104451604	3	121082917	0.515625
AX-103485928	3	121083303	0.515625
AX-104097988	3	121089276	0.515625
AX-103337578	3	121093632	0.515625
AX-103208428	3	121110575	0.515625
AX-104858980	3	121118370	0.515625
AX-104042446	3	121121307	0.515625
AX-103658610	3	121131490	0.515625
AX-104192110	3	121136243	0.515625
AX-103721348	3	121143444	0.515625
AX-103591447	3	121147262	0.515625
AX-103247161	3	121148379	0.515625
AX-104409962	3	121149305	0.515625
AX-103171287	3	121152204	0.515625
AX-103458340	3	121168890	0.515625
AX-104634020	3	121172558	0.515625
AX-104269597	3	121172715	0.515625
AX-103543913	3	121180013	0.515625
AX-103407621	3	121184265	0.515625
AX-103377295	3	121204947	0.515625
AX-104205396	3	121204979	0.515625
AX-104300747	3	121211116	0.515625
AX-104194175	3	121219656	0.515625
AX-103171204	3	121230337	0.515625
AX-103093100	3	121242212	0.515625
AX-104042437	3	121246415	0.515625
AX-104931515	3	121247345	0.515625
AX-104683365	3	121253092	0.515625
AX-104507410	3	121253205	0.515625
AX-103605219	3	121256576	0.515625
AX-103516421	3	121264444	0.515625
AX-103879462	3	121282440	0.515625
AX-103209447	3	121282799	0.515625
AX-103440383	3	121282899	0.515625
AX-103126278	3	121316137	0.515625
AX-103290010	3	121316603	0.515625
AX-104317222	3	121328248	0.515625
AX-104070066	3	121330116	0.515625
AX-103338999	3	121330166	0.515625
AX-103322170	3	121335385	0.510416666666667
AX-103864465	3	121350922	0.510416666666667
AX-103013266	3	121351057	0.510416666666667
AX-104386328	6	30481888	0.552083333333333
AX-103506686	6	30488168	0.552083333333333
AX-103606664	6	30498997	0.552083333333333
AX-104309497	6	30499425	0.552083333333333
AX-104699538	6	30505943	0.552083333333333
AX-104686349	6	30528043	0.552083333333333
AX-103285372	6	30538103	0.552083333333333
AX-104264276	6	30556936	0.552083333333333
AX-104930374	6	30557906	0.552083333333333
AX-103092617	6	30610632	0.557291666666667
AX-103398417	6	30611144	0.557291666666667
AX-104171942	6	30612572	0.557291666666667
AX-104090287	6	30614656	0.557291666666667
AX-103823002	6	30619931	0.557291666666667
AX-104601967	6	30620329	0.557291666666667
AX-104752726	6	30644133	0.557291666666667
AX-103875052	6	30646276	0.557291666666667
AX-104663030	6	30682833	0.557291666666667
AX-104338086	6	30687910	0.557291666666667
AX-104283742	6	30707699	0.557291666666667
AX-103662279	6	30708093	0.557291666666667
AX-103838725	6	30719621	0.557291666666667
AX-103807333	6	30720191	0.557291666666667
AX-103826897	6	30731901	0.557291666666667
AX-104444485	6	30738603	0.557291666666667
AX-103142868	6	30740195	0.557291666666667
AX-103638686	6	30775403	0.557291666666667
AX-105005145	6	30778061	0.557291666666667
AX-103438260	6	30792035	0.557291666666667
AX-104050786	6	30820220	0.557291666666667
AX-103846528	6	30833311	0.557291666666667
AX-102951869	6	30845457	0.552083333333333
AX-104177452	6	30852356	0.552083333333333
AX-104252849	6	30856436	0.552083333333333
AX-103815706	6	30860659	0.552083333333333
AX-104239698	6	30866850	0.552083333333333
AX-104016537	6	30905060	0.552083333333333
AX-103952856	6	30905594	0.552083333333333
AX-103743671	6	30913028	0.552083333333333
AX-103832082	6	30929593	0.552083333333333
AX-104777705	6	30930897	0.552083333333333
AX-103441944	6	30931744	0.552083333333333
AX-103091917	6	30932864	0.552083333333333
AX-104748722	6	30951920	0.552083333333333
AX-104914266	6	30969576	0.552083333333333
AX-103366504	6	30986981	0.552083333333333
AX-103034600	6	31001737	0.552083333333333
AX-104481877	6	31003836	0.552083333333333
AX-104936813	6	31003863	0.552083333333333
AX-103386297	7	45743848	0.739583333333333
AX-104629108	7	45744927	0.739583333333333
AX-103154796	7	45760211	0.739583333333333
AX-103226525	7	45770989	0.739583333333333
AX-103629509	7	45771368	0.739583333333333
AX-103375533	7	45777717	0.739583333333333
AX-103316198	7	45785089	0.739583333333333
AX-104692370	7	45790145	0.739583333333333
AX-104523989	7	45808395	0.739583333333333
AX-103956933	7	45812062	0.739583333333333
AX-103255752	7	45814058	0.739583333333333
AX-104585210	7	45818060	0.739583333333333
AX-104243241	7	45824525	0.739583333333333
AX-104477565	7	45829694	0.739583333333333
AX-104606608	7	45833991	0.739583333333333
AX-103099720	7	45850158	0.739583333333333
AX-104737323	7	45852593	0.739583333333333
AX-102984807	7	45859957	0.739583333333333
AX-104884352	7	45861942	0.739583333333333
AX-103752193	7	45863843	0.739583333333333
AX-103385344	7	45865490	0.739583333333333
AX-103302062	7	45873179	0.739583333333333
AX-104355779	7	45883311	0.739583333333333
AX-103576648	7	45886267	0.739583333333333
AX-103478779	7	45902594	0.739583333333333
AX-103724626	7	45915405	0.739583333333333
AX-104768007	7	45931105	0.739583333333333
AX-103129490	7	45934849	0.739583333333333
AX-103738481	7	45946542	0.739583333333333
AX-103498888	7	45956266	0.739583333333333
AX-103649717	7	45973960	0.739583333333333
AX-103372952	7	45976146	0.739583333333333
AX-103427834	7	45994032	0.739583333333333
AX-103766673	7	46017361	0.739583333333333
AX-104637367	7	46018422	0.739583333333333
AX-104995381	7	46030873	0.739583333333333
AX-104744891	7	46059157	0.739583333333333
AX-104126952	7	46064822	0.739583333333333
AX-104296957	7	46080331	0.739583333333333
AX-103450515	7	46096450	0.744791666666667
AX-104001925	7	46107320	0.744791666666667
AX-103033101	7	46107467	0.744791666666667
AX-104409008	7	46108719	0.744791666666667
AX-103641481	7	46110541	0.744791666666667
AX-104655985	7	46111261	0.744791666666667
AX-104445805	7	46113611	0.744791666666667
AX-104286211	7	46114083	0.744791666666667
AX-104168628	7	46118321	0.744791666666667
AX-103311262	7	46127078	0.744791666666667
AX-103122858	7	46133612	0.744791666666667
AX-103575046	7	46136134	0.744791666666667
AX-105012085	7	46143092	0.744791666666667
AX-103407998	7	46171101	0.744791666666667
AX-104408161	7	46171650	0.744791666666667
AX-104943704	7	46171807	0.744791666666667
AX-102971567	7	46172911	0.744791666666667
AX-104890475	7	46174153	0.744791666666667
AX-104144730	8	97105793	0.609375
AX-104220815	8	97109287	0.609375
AX-103122715	8	97110561	0.609375
AX-103789593	8	97117479	0.609375
AX-104327052	8	97123787	0.609375
AX-103901507	8	97139762	0.609375
AX-103970210	8	97145765	0.609375
AX-103250687	8	97164354	0.609375
AX-103175842	8	97174154	0.609375
AX-103484325	8	97180550	0.609375
AX-103337215	8	97183467	0.609375
AX-104804822	8	97199584	0.609375
AX-104703213	8	97206409	0.609375
AX-104418806	8	97207381	0.609375
AX-103424713	8	97224875	0.609375
AX-103940932	8	97232812	0.609375
AX-104690630	8	97238111	0.609375
AX-103674761	8	97250815	0.609375
AX-104965316	8	97259809	0.609375
AX-104293003	8	97262340	0.609375
AX-104582599	8	97290831	0.609375
AX-103348367	8	97300974	0.609375
AX-105005593	8	97301318	0.609375
AX-104150061	8	97304966	0.609375
AX-103432772	8	97314104	0.609375
AX-104087095	8	97315091	0.609375
AX-104772387	8	97332595	0.609375
AX-103338246	8	97366829	0.609375
AX-104505669	8	97372966	0.609375
AX-103900984	8	97396300	0.609375
AX-104614284	8	97401776	0.609375
AX-103959287	8	97406101	0.609375
AX-103738830	8	97414856	0.609375
AX-104924968	9	73072590	0.78125
AX-104528632	9	73132081	0.78125
AX-103943689	9	73156479	0.78125
AX-104617057	9	73171844	0.78125
AX-104708101	9	73176012	0.786458333333333
AX-104359943	9	73191411	0.786458333333333
AX-103110722	9	73203125	0.786458333333333
AX-104635424	9	73207825	0.786458333333333
AX-104279877	9	73215821	0.786458333333333
AX-104024649	9	73222289	0.786458333333333
AX-104037113	9	73290332	0.786458333333333
AX-104143882	9	73303724	0.786458333333333
AX-103568228	9	73316063	0.786458333333333
AX-103696106	9	73317702	0.786458333333333
AX-103709436	9	73319471	0.786458333333333
AX-104381710	9	73323696	0.78125
AX-104351586	9	73336336	0.78125
AX-104013364	9	73341262	0.78125
AX-103934320	9	73350611	0.78125
AX-104650199	11	5407	0.635416666666667
AX-103590673	11	5408	0.635416666666667
AX-103064099	11	5409	0.635416666666667
AX-103285786	11	5410	0.635416666666667
AX-103672250	11	5411	0.635416666666667
AX-104612895	11	5412	0.635416666666667
AX-104762794	17	3220	0.5625
AX-103892765	17	3221	0.567708333333333
AX-103724728	17	3222	0.567708333333333
AX-103100797	17	3223	0.567708333333333
AX-103944490	23	7792	0.609375
AX-103227925	23	7793	0.609375
AX-104598987	23	7794	0.609375
AX-104024721	23	7795	0.609375
AX-103626271	23	7796	0.609375
AX-104265475	23	7797	0.609375
AX-104021585	23	7801	0.609375
AX-103367536	23	7802	0.609375
AX-103796827	23	7803	0.609375
AX-103432288	23	7804	0.614583333333333
AX-102966246	23	7805	0.609375
