# Supplementary material for: Genome-wide scans for signatures of selection in Mangalarga Marchador horses using high-throughput SNP genotyping
Source: BMC Genomics. 2021 Oct 14;22:737. doi: 10.1186/s12864-021-08053-8 (PMC8515666; doi:10.1186/s12864-021-08053-8)
Supplement: Supplementary file 3 — Additional file 3: Table S1 All genomic annotations for iHS. Table S2 Gene enrichment results for TD, iHS, and ROH. [file 12864_2021_8053_MOESM3_ESM.zip]

Archive with 2 entries (2 files):
- Additional file 3 - Table S1.xls
- Additional file 3 - Table S2.xls
