# Supplementary material for: Genome-wide scans for signatures of selection in Mangalarga Marchador horses using high-throughput SNP genotyping
Source: BMC Genomics. 2021 Oct 14;22:737. doi: 10.1186/s12864-021-08053-8 (PMC8515666; doi:10.1186/s12864-021-08053-8)
Supplement: Supplementary file 3 — Additional file 3: Table S1 All genomic annotations for iHS. Table S2 Gene enrichment results for TD, iHS, and ROH. [file 12864_2021_8053_MOESM3_ESM.zip › Additional file 3 - Table S1.xls]

## Sheet: Resultado_IHS
iHS - Genomic annotations
Ensembl_gene_id	Chr	Start_position	End_position	Hgnc_symbol	Description
ENSECAG00000010225	13	1882012	1913837	GRID2IP	Grid2 interacting protein [Source:VGNC Symbol;Acc:VGNC:51139]
ENSECAG00000000176	13	1935848	1947933	ZDHHC4	zinc finger DHHC-type containing 4 [Source:VGNC Symbol;Acc:VGNC:25200]
ENSECAG00000011713	13	1949573	1958047	C7orf26	chromosome 7 open reading frame 26 [Source:HGNC Symbol;Acc:HGNC:21702]
ENSECAG00000016420	13	2086916	2092792	ZNF12	zinc finger protein 12 [Source:VGNC Symbol;Acc:VGNC:25260]
ENSECAG00000009724	13	2153427	2160374	RBAK	RB associated KRAB zinc finger [Source:VGNC Symbol;Acc:VGNC:52000]
ENSECAG00000013171	13	2265413	2398956	RNF216	ring finger protein 216 [Source:VGNC Symbol;Acc:VGNC:22470]
ENSECAG00000008056	13	2414177	2422727	FSCN1	fascin actin-bundling protein 1 [Source:VGNC Symbol;Acc:VGNC:51134]
ENSECAG00000015935	13	2463585	2465463	ACTB	Equus caballus actin beta (ACTB), mRNA. [Source:RefSeq mRNA;Acc:NM_001081838]
ENSECAG00000018678	13	2472540	2510292	FBXL18	F-box and leucine rich repeat protein 18 [Source:VGNC Symbol;Acc:VGNC:51132]
ENSECAG00000022114	13	2711477	2738292	WIPI2	WD repeat domain, phosphoinositide interacting 2 [Source:VGNC Symbol;Acc:VGNC:25037]
ENSECAG00000021586	23	2765176	2779218	FBP1	fructose-bisphosphatase 1 [Source:HGNC Symbol;Acc:HGNC:3606]
ENSECAG00000022358	23	2794486	2846437	FBP2	fructose-bisphosphatase 2 [Source:VGNC Symbol;Acc:VGNC:17935]
ENSECAG00000007210	23	2853760	2857221	CTSL	cathepsin L [Source:HGNC Symbol;Acc:HGNC:2537]
ENSECAG00000019867	23	2914367	2967074	DAPK1	death associated protein kinase 1 [Source:VGNC Symbol;Acc:VGNC:17006]
ENSECAG00000016328	14	3078523	3292061	ADAMTS2	ADAM metallopeptidase with thrombospondin type 1 motif 2 [Source:HGNC Symbol;Acc:HGNC:218]
ENSECAG00000023446	14	3327906	3345624	ZNF354C	zinc finger protein 354C [Source:HGNC Symbol;Acc:HGNC:16736]
ENSECAG00000023471	14	3359977	3366840	ZNF879	zinc finger protein 879 [Source:HGNC Symbol;Acc:HGNC:37273]
ENSECAG00000023504	14	3413729	3425590	GRM6	glutamate metabotropic receptor 6 [Source:VGNC Symbol;Acc:VGNC:18604]
ENSECAG00000005115	14	3444509	3445582	ZNF454	zinc finger protein 454 [Source:HGNC Symbol;Acc:HGNC:21200]
ENSECAG00000005156	14	3468745	3470139	ZFP2	ZFP2 zinc finger protein [Source:HGNC Symbol;Acc:HGNC:26138]
ENSECAG00000012028	14	3513991	3544063	ZNF354B	zinc finger protein 354B [Source:HGNC Symbol;Acc:HGNC:17197]
ENSECAG00000014153	14	3998237	4017579	CLK4	CDC like kinase 4 [Source:VGNC Symbol;Acc:VGNC:16622]
ENSECAG00000014242	13	4948004	5361564	MAD1L1	mitotic arrest deficient 1 like 1 [Source:VGNC Symbol;Acc:VGNC:19883]
ENSECAG00000009468	6	5164289	5324297	ABCA12	ATP binding cassette subfamily A member 12 [Source:VGNC Symbol;Acc:VGNC:14899]
ENSECAG00000017268	17	5388269	5823067	ATP8A2	ATPase phospholipid transporting 8A2 [Source:HGNC Symbol;Acc:HGNC:13533]
ENSECAG00000024270	29	5433848	5570888	CCDC7	coiled-coil domain containing 7 [Source:HGNC Symbol;Acc:HGNC:26533]
ENSECAG00000014653	6	5446142	5472875	ATIC	5-aminoimidazole-4-carboxamide ribonucleotide formyltransferase/IMP cyclohydrolase [Source:VGNC Symbol;Acc:VGNC:15630]
ENSECAG00000000701	6	5486218	5551290	FN1	fibronectin 1 [Source:NCBI gene;Acc:100034189]
ENSECAG00000013207	17	5843856	5848087	SHISA2	shisa family member 2 [Source:VGNC Symbol;Acc:VGNC:22961]
ENSECAG00000016498	10	6289312	6292341	FXYD3	FXYD domain containing ion transport regulator 3 [Source:VGNC Symbol;Acc:VGNC:18164]
ENSECAG00000021101	10	6293768	6301245	LGI4	leucine rich repeat LGI family member 4 [Source:VGNC Symbol;Acc:VGNC:19647]
ENSECAG00000014815	10	6305603	6309799	FXYD1	FXYD domain containing ion transport regulator 1 [Source:VGNC Symbol;Acc:VGNC:18163]
ENSECAG00000019410	10	6319651	6329854	FXYD5	FXYD domain containing ion transport regulator 5 [Source:VGNC Symbol;Acc:VGNC:18165]
ENSECAG00000022191	10	6382178	6386013	FAM187B	family with sequence similarity 187 member B [Source:VGNC Symbol;Acc:VGNC:51025]
ENSECAG00000022420	10	6410921	6424867	LSR	lipolysis stimulated lipoprotein receptor [Source:VGNC Symbol;Acc:VGNC:19826]
ENSECAG00000008583	10	6426951	6434858	USF2	upstream transcription factor 2, c-fos interacting [Source:HGNC Symbol;Acc:HGNC:12594]
ENSECAG00000011028	10	6445506	6456909	MAG	myelin associated glycoprotein [Source:VGNC Symbol;Acc:VGNC:19892]
ENSECAG00000021515	10	6486069	6494352	CD22	CD22 molecule [Source:VGNC Symbol;Acc:VGNC:16252]
ENSECAG00000005226	10	6561153	6562124	FFAR2	free fatty acid receptor 2 [Source:VGNC Symbol;Acc:VGNC:51028]
ENSECAG00000025001	10	6589049	6591925	KRTDAP	keratinocyte differentiation associated protein [Source:VGNC Symbol;Acc:VGNC:19550]
ENSECAG00000003757	10	6624595	6634234	GAPDHS	glyceraldehyde-3-phosphate dehydrogenase, spermatogenic [Source:VGNC Symbol;Acc:VGNC:18243]
ENSECAG00000011975	10	6634647	6636230	TMEM147	transmembrane protein 147 [Source:VGNC Symbol;Acc:VGNC:24204]
ENSECAG00000013121	10	6639494	6652250	ATP4A	ATPase H+/K+ transporting subunit alpha [Source:VGNC Symbol;Acc:VGNC:50998]
ENSECAG00000009649	3	7693420	7744860	LPCAT2	lysophosphatidylcholine acyltransferase 2 [Source:VGNC Symbol;Acc:VGNC:19733]
ENSECAG00000011520	3	7794621	7835751	SLC6A2	solute carrier family 6 member 2 [Source:VGNC Symbol;Acc:VGNC:23258]
ENSECAG00000003193	29	8479478	8484297	BAMBI	BMP and activin membrane bound inhibitor [Source:VGNC Symbol;Acc:VGNC:15762]
ENSECAG00000005374	29	8531115	8608461	WAC	WW domain containing adaptor with coiled-coil [Source:VGNC Symbol;Acc:VGNC:24962]
ENSECAG00000013529	24	8588090	8800248	PRKCH	protein kinase C eta [Source:VGNC Symbol;Acc:VGNC:21846]
ENSECAG00000022142	13	9211544	10389625	SRRM3	serine/arginine repetitive matrix 3 [Source:HGNC Symbol;Acc:HGNC:26729]
ENSECAG00000015344	10	9510873	9616030	RYR1	ryanodine receptor 1 [Source:VGNC Symbol;Acc:VGNC:51076]
ENSECAG00000017061	10	9616257	9633779	MAP4K1	mitogen-activated protein kinase kinase kinase kinase 1 [Source:VGNC Symbol;Acc:VGNC:19945]
ENSECAG00000012822	10	9635035	9645344	EIF3K	eukaryotic translation initiation factor 3 subunit K [Source:VGNC Symbol;Acc:VGNC:17495]
ENSECAG00000021777	10	9692742	9718476	ACTN4	actinin alpha 4 [Source:VGNC Symbol;Acc:VGNC:15024]
ENSECAG00000023612	12	9882184	9924805	PRDM11	PR/SET domain 11 [Source:VGNC Symbol;Acc:VGNC:21813]
ENSECAG00000023889	12	9942557	9954099	SYT13	synaptotagmin 13 [Source:VGNC Symbol;Acc:VGNC:23819]
ENSECAG00000019493	3	10108068	10122728	USB1	U6 snRNA biogenesis phosphodiesterase 1 [Source:VGNC Symbol;Acc:VGNC:24823]
ENSECAG00000000196	3	10144054	10151700	MMP15	matrix metallopeptidase 15 [Source:VGNC Symbol;Acc:VGNC:20225]
ENSECAG00000011027	3	10194669	10342799	CFAP20	cilia and flagella associated protein 20 [Source:VGNC Symbol;Acc:VGNC:16451]
ENSECAG00000016182	19	10217394	10219243	ACTRT3	actin related protein T3 [Source:VGNC Symbol;Acc:VGNC:15034]
ENSECAG00000014130	3	10218839	10256335	CSNK2A2	casein kinase 2 alpha 2 [Source:VGNC Symbol;Acc:VGNC:16909]
ENSECAG00000016427	19	10223447	10235787	MYNN	myoneurin [Source:VGNC Symbol;Acc:VGNC:20492]
ENSECAG00000019735	19	10244433	10259175	LRRC34	leucine rich repeat containing 34 [Source:VGNC Symbol;Acc:VGNC:19777]
ENSECAG00000010677	19	10269951	10279498	LRRIQ4	leucine rich repeats and IQ motif containing 4 [Source:VGNC Symbol;Acc:VGNC:19799]
ENSECAG00000017990	3	10294020	10327354	CCDC113	coiled-coil domain containing 113 [Source:VGNC Symbol;Acc:VGNC:16111]
ENSECAG00000020386	3	10327803	10342122	PRSS54	serine protease 54 [Source:VGNC Symbol;Acc:VGNC:21922]
ENSECAG00000008852	25	11025846	11154905	ABCA1	ATP binding cassette subfamily A member 1 [Source:VGNC Symbol;Acc:VGNC:14898]
ENSECAG00000010759	20	11862035	11901395	HIVEP1	human immunodeficiency virus type I enhancer binding protein 1 [Source:NCBI gene;Acc:100064320]
ENSECAG00000007481	5	12015652	12304265	ASTN1	astrotactin 1 [Source:VGNC Symbol;Acc:VGNC:15597]
ENSECAG00000012151	18	12086034	12116622	MARCO	macrophage receptor with collagenous structure [Source:VGNC Symbol;Acc:VGNC:51467]
ENSECAG00000025428	5	12172407	12172489	NA	eca-mir-488 [Source:miRBase;Acc:MI0012718]
ENSECAG00000024570	5	12310453	12412709	BRINP2	BMP/retinoic acid inducible neural specific 2 [Source:VGNC Symbol;Acc:VGNC:15892]
ENSECAG00000015655	25	12656040	12788749	ZNF462	zinc finger protein 462 [Source:VGNC Symbol;Acc:VGNC:25326]
ENSECAG00000021928	25	13002781	13047904	RAD23B	RAD23 homolog B, nucleotide excision repair protein [Source:VGNC Symbol;Acc:VGNC:49531]
ENSECAG00000009281	4	13120953	13294999	GLI3	GLI family zinc finger 3 [Source:VGNC Symbol;Acc:VGNC:18374]
ENSECAG00000006771	11	13417359	13812648	PRKCA	protein kinase C alpha [Source:VGNC Symbol;Acc:VGNC:21843]
ENSECAG00000007214	11	13765651	14005312	CACNG4	calcium voltage-gated channel auxiliary subunit gamma 4 [Source:VGNC Symbol;Acc:VGNC:15995]
ENSECAG00000007006	15	14841594	14951441	ANAPC1	anaphase promoting complex subunit 1 [Source:VGNC Symbol;Acc:VGNC:15289]
ENSECAG00000023970	15	14999218	15075884	MERTK	MER proto-oncogene, tyrosine kinase [Source:VGNC Symbol;Acc:VGNC:20109]
ENSECAG00000024829	1	15685508	15747853	CCDC172	coiled-coil domain containing 172 [Source:VGNC Symbol;Acc:VGNC:16141]
ENSECAG00000018490	2	16711067	16767396	HIVEP3	human immunodeficiency virus type I enhancer binding protein 3 [Source:HGNC Symbol;Acc:HGNC:13561]
ENSECAG00000023173	2	16793578	16989453	EDN2	endothelin 2 [Source:HGNC Symbol;Acc:HGNC:3177]
ENSECAG00000020621	25	18790277	18871543	ZNF618	zinc finger protein 618 [Source:VGNC Symbol;Acc:VGNC:25359]
ENSECAG00000011292	27	19404312	19480518	MSR1	macrophage scavenger receptor 1 [Source:HGNC Symbol;Acc:HGNC:7376]
ENSECAG00000023602	8	20008859	20127386	HECTD4	HECT domain E3 ubiquitin protein ligase 4 [Source:VGNC Symbol;Acc:VGNC:18738]
ENSECAG00000021107	8	20141808	20160728	TRAFD1	TRAF-type zinc finger domain containing 1 [Source:VGNC Symbol;Acc:VGNC:24463]
ENSECAG00000008754	8	20183329	20249841	NAA25	N(alpha)-acetyltransferase 25, NatB auxiliary subunit [Source:VGNC Symbol;Acc:VGNC:50954]
ENSECAG00000000384	8	20256779	20264378	ERP29	endoplasmic reticulum protein 29 [Source:VGNC Symbol;Acc:VGNC:17675]
ENSECAG00000008110	8	20275896	20340594	TMEM116	transmembrane protein 116 [Source:VGNC Symbol;Acc:VGNC:24183]
ENSECAG00000026565	8	20276208	20276315	NA	U6 spliceosomal RNA [Source:NCBI gene;Acc:111774843]
ENSECAG00000023242	16	21278143	21379001	FAM19A1	family with sequence similarity 19 member A1, C-C motif chemokine like [Source:VGNC Symbol;Acc:VGNC:17841]
ENSECAG00000019947	11	22349525	22369766	CASC3	CASC3, exon junction complex subunit [Source:VGNC Symbol;Acc:VGNC:54696]
ENSECAG00000023981	11	22374104	22384265	MSL1	male specific lethal 1 homolog [Source:HGNC Symbol;Acc:HGNC:27905]
ENSECAG00000006267	11	22402568	22409300	NR1D1	nuclear receptor subfamily 1 group D member 1 [Source:VGNC Symbol;Acc:VGNC:20858]
ENSECAG00000011120	11	22408956	22421804	THRA	thyroid hormone receptor alpha [Source:HGNC Symbol;Acc:HGNC:11796]
ENSECAG00000019186	11	22439629	22462627	MED24	mediator complex subunit 24 [Source:VGNC Symbol;Acc:VGNC:20082]
ENSECAG00000027078	11	22455829	22455932	NA	small nucleolar RNA SNORD124 [Source:NCBI gene;Acc:111775799]
ENSECAG00000008668	11	22464444	22466997	CSF3	Equus caballus colony stimulating factor 3 (CSF3), transcript variant 1, mRNA. [Source:RefSeq mRNA;Acc:NM_001309387]
ENSECAG00000010572	11	22472856	22486811	PSMD3	proteasome 26S subunit, non-ATPase 3 [Source:VGNC Symbol;Acc:VGNC:21962]
ENSECAG00000020443	11	22489533	22501189	GSDMA	gasdermin A [Source:VGNC Symbol;Acc:VGNC:49300]
ENSECAG00000002616	11	22515705	22516322	LRRC3C	leucine rich repeat containing 3C [Source:HGNC Symbol;Acc:HGNC:40034]
ENSECAG00000023078	11	22530520	22532197	ORMDL3	ORMDL sphingolipid biosynthesis regulator 3 [Source:VGNC Symbol;Acc:VGNC:21058]
ENSECAG00000023937	11	22536570	22546131	GSDMB	gasdermin B [Source:VGNC Symbol;Acc:VGNC:18617]
ENSECAG00000024094	11	22564716	22571259	ZPBP2	zona pellucida binding protein 2 [Source:VGNC Symbol;Acc:VGNC:25407]
ENSECAG00000007441	11	22575371	22654518	IKZF3	IKAROS family zinc finger 3 [Source:VGNC Symbol;Acc:VGNC:18989]
ENSECAG00000012823	11	22669669	22677745	GRB7	growth factor receptor bound protein 7 [Source:VGNC Symbol;Acc:VGNC:18571]
ENSECAG00000020322	11	22682135	22683397	MIEN1	migration and invasion enhancer 1 [Source:VGNC Symbol;Acc:VGNC:20180]
ENSECAG00000020409	11	22684372	22706648	ERBB2	erb-b2 receptor tyrosine kinase 2 [Source:VGNC Symbol;Acc:VGNC:17649]
ENSECAG00000009141	11	22715840	22728121	PGAP3	post-GPI attachment to proteins 3 [Source:VGNC Symbol;Acc:VGNC:21349]
ENSECAG00000010548	11	22730296	22732010	PNMT	phenylethanolamine N-methyltransferase [Source:VGNC Symbol;Acc:VGNC:21629]
ENSECAG00000011860	11	22734026	22735269	TCAP	titin-cap [Source:VGNC Symbol;Acc:VGNC:23941]
ENSECAG00000012228	11	22737551	22758938	STARD3	StAR related lipid transfer domain containing 3 [Source:VGNC Symbol;Acc:VGNC:23657]
ENSECAG00000020165	11	22759908	22766124	PPP1R1B	protein phosphatase 1 regulatory inhibitor subunit 1B [Source:VGNC Symbol;Acc:VGNC:21763]
ENSECAG00000020811	11	22785513	22788920	NEUROD2	neuronal differentiation 2 [Source:VGNC Symbol;Acc:VGNC:20693]
ENSECAG00000021449	11	22847738	22884656	CDK12	cyclin dependent kinase 12 [Source:VGNC Symbol;Acc:VGNC:16341]
ENSECAG00000009326	11	22891890	22915926	MED1	mediator complex subunit 1 [Source:VGNC Symbol;Acc:VGNC:20068]
ENSECAG00000018688	11	24123650	24130324	CDK5RAP3	CDK5 regulatory subunit associated protein 3 [Source:VGNC Symbol;Acc:VGNC:16353]
ENSECAG00000024471	11	24164915	24173673	COPZ2	coatomer protein complex subunit zeta 2 [Source:VGNC Symbol;Acc:VGNC:16780]
ENSECAG00000008048	11	24202894	24207592	CBX1	chromobox 1 [Source:VGNC Symbol;Acc:VGNC:16097]
ENSECAG00000008117	11	24230272	24235219	SNX11	sorting nexin 11 [Source:VGNC Symbol;Acc:VGNC:23411]
ENSECAG00000008579	30	25548666	25565340	LHX9	LIM homeobox 9 [Source:VGNC Symbol;Acc:VGNC:19660]
ENSECAG00000023050	25	25803058	25835973	MORN5	MORN repeat containing 5 [Source:VGNC Symbol;Acc:VGNC:20271]
ENSECAG00000016977	30	25821991	25911157	NEK7	NIMA related kinase 7 [Source:VGNC Symbol;Acc:VGNC:20674]
ENSECAG00000024502	25	25850930	25861305	LHX6	LIM homeobox 6 [Source:HGNC Symbol;Acc:HGNC:21735]
ENSECAG00000024639	25	25873902	25891540	RBM18	RNA binding motif protein 18 [Source:VGNC Symbol;Acc:VGNC:22236]
ENSECAG00000025085	25	25894624	25949252	MRRF	mitochondrial ribosome recycling factor [Source:VGNC Symbol;Acc:VGNC:20373]
ENSECAG00000009707	25	25987590	26007909	PTGS1	Equus caballus prostaglandin-endoperoxide synthase 1 (PTGS1), mRNA. [Source:RefSeq mRNA;Acc:NM_001163976]
ENSECAG00000005425	25	26070331	26071236	LOC106782590	olfactory receptor 1J4-like [Source:NCBI gene;Acc:106782590]
ENSECAG00000023881	30	26077245	26096063	ATP6V1G3	ATPase H+ transporting V1 subunit G3 [Source:NCBI gene;Acc:100051640]
ENSECAG00000015011	24	26217645	26268370	SEL1L	Equus caballus SEL1L ERAD E3 ligase adaptor subunit (SEL1L), mRNA. [Source:RefSeq mRNA;Acc:NM_001317264]
ENSECAG00000007192	30	26241146	26299185	PTPRC	protein tyrosine phosphatase, receptor type C [Source:VGNC Symbol;Acc:VGNC:22027]
ENSECAG00000025552	30	26398918	26399027	NA	eca-mir-181a-2 [Source:miRBase;Acc:MI0012936]
ENSECAG00000021253	25	26896324	27056065	PDCL	phosducin like [Source:VGNC Symbol;Acc:VGNC:21234]
ENSECAG00000006897	25	26957307	26958330	LOC100071227	olfactory receptor 1L4-like [Source:NCBI gene;Acc:100071227]
ENSECAG00000006946	25	26979321	26980244	LOC100071218	olfactory receptor 1L4-like [Source:NCBI gene;Acc:100071218]
ENSECAG00000001054	25	27004948	27005868	LOC100071212	olfactory receptor 1L6-like [Source:NCBI gene;Acc:100071212]
ENSECAG00000001330	25	27025906	27026868	OR5C1	olfactory receptor 5C1 [Source:NCBI gene;Acc:100071189]
ENSECAG00000002169	25	27033670	27034620	OR1K1	olfactory receptor family 1 subfamily K member 1 [Source:VGNC Symbol;Acc:VGNC:54691]
ENSECAG00000022176	25	27085189	27132323	RC3H2	ring finger and CCCH-type domains 2 [Source:VGNC Symbol;Acc:VGNC:22261]
ENSECAG00000025393	25	27106545	27106655	NA	small nucleolar RNA SNORD90 [Source:NCBI gene;Acc:111770733]
ENSECAG00000002222	25	27136728	27138002	ZBTB6	zinc finger and BTB domain containing 6 [Source:VGNC Symbol;Acc:VGNC:25155]
ENSECAG00000017397	25	27143414	27153522	ZBTB26	zinc finger and BTB domain containing 26 [Source:VGNC Symbol;Acc:VGNC:25142]
ENSECAG00000017729	25	27161291	27312547	RABGAP1	RAB GTPase activating protein 1 [Source:HGNC Symbol;Acc:HGNC:17155]
ENSECAG00000015418	30	27301846	27431861	NR5A2	Equus caballus nuclear receptor subfamily 5 group A member 2 (NR5A2), mRNA. [Source:RefSeq mRNA;Acc:NM_001081795]
ENSECAG00000027452	30	27527953	27528082	NA	small Cajal body-specific RNA 4 [Source:NCBI gene;Acc:111771363]
ENSECAG00000024354	30	27608727	27611133	ZNF281	zinc finger protein 281 [Source:VGNC Symbol;Acc:VGNC:25294]
ENSECAG00000024694	30	27719622	27767346	KIF14	kinesin family member 14 [Source:VGNC Symbol;Acc:VGNC:19394]
ENSECAG00000017176	2	27855033	27951699	EYA3	EYA transcriptional coactivator and phosphatase 3 [Source:VGNC Symbol;Acc:VGNC:17747]
ENSECAG00000024202	2	27958694	27965025	XKR8	XK related 8 [Source:VGNC Symbol;Acc:VGNC:25068]
ENSECAG00000000634	2	27966122	27987701	SMPDL3B	sphingomyelin phosphodiesterase acid like 3B [Source:VGNC Symbol;Acc:VGNC:23358]
ENSECAG00000005616	2	28005357	28016994	RPA2	replication protein A2 [Source:VGNC Symbol;Acc:VGNC:22509]
ENSECAG00000008596	2	28022591	28036971	THEMIS2	thymocyte selection associated family member 2 [Source:VGNC Symbol;Acc:VGNC:24078]
ENSECAG00000009693	2	28056421	28074034	PPP1R8	protein phosphatase 1 regulatory subunit 8 [Source:VGNC Symbol;Acc:VGNC:21771]
ENSECAG00000027354	2	28070278	28070443	NA	small Cajal body-specific RNA 1 [Source:NCBI gene;Acc:111772612]
ENSECAG00000012718	2	28080012	28112347	STX12	syntaxin 12 [Source:VGNC Symbol;Acc:VGNC:23725]
ENSECAG00000019350	2	28124764	28144329	FAM76A	family with sequence similarity 76 member A [Source:VGNC Symbol;Acc:VGNC:50796]
ENSECAG00000010268	2	28323886	28385023	WASF2	WAS protein family member 2 [Source:HGNC Symbol;Acc:HGNC:12733]
ENSECAG00000015220	30	28347401	28392304	PKP1	plakophilin 1 [Source:HGNC Symbol;Acc:HGNC:9023]
ENSECAG00000005510	2	28397066	28398058	GPR3	G protein-coupled receptor 3 [Source:VGNC Symbol;Acc:VGNC:18538]
ENSECAG00000014444	2	28406073	28409277	CD164L2	CD164 molecule like 2 [Source:VGNC Symbol;Acc:VGNC:50677]
ENSECAG00000014857	2	28412906	28416935	FCN3	ficolin 3 [Source:VGNC Symbol;Acc:VGNC:17980]
ENSECAG00000022125	30	28419085	28425766	TNNT2	troponin T2, cardiac type [Source:HGNC Symbol;Acc:HGNC:11949]
ENSECAG00000015410	2	28420416	28429784	MAP3K6	mitogen-activated protein kinase kinase kinase 6 [Source:VGNC Symbol;Acc:VGNC:19940]
ENSECAG00000020672	2	28430246	28438417	SYTL1	synaptotagmin like 1 [Source:VGNC Symbol;Acc:VGNC:23827]
ENSECAG00000013156	30	28438160	28453123	LAD1	ladinin 1 [Source:VGNC Symbol;Acc:VGNC:19560]
ENSECAG00000023706	2	28443577	28453634	TMEM222	transmembrane protein 222 [Source:VGNC Symbol;Acc:VGNC:50780]
ENSECAG00000016776	30	28463097	28467203	TNNI1	troponin I1, slow skeletal type [Source:VGNC Symbol;Acc:VGNC:24390]
ENSECAG00000024411	2	28463993	28508594	WDTC1	WD and tetratricopeptide repeats 1 [Source:VGNC Symbol;Acc:VGNC:25024]
ENSECAG00000008944	30	28521333	28531486	CSRP1	cysteine and glycine rich protein 1 [Source:VGNC Symbol;Acc:VGNC:16913]
ENSECAG00000011296	2	28562401	28609929	SLC9A1	solute carrier family 9 member A1 [Source:VGNC Symbol;Acc:VGNC:50767]
ENSECAG00000015493	30	28709022	28795356	NAV1	neuron navigator 1 [Source:VGNC Symbol;Acc:VGNC:20567]
ENSECAG00000024368	30	28818157	28849624	IPO9	importin 9 [Source:VGNC Symbol;Acc:VGNC:19109]
ENSECAG00000013828	13	30009181	30113218	MARF1	meiosis regulator and mRNA stability factor 1 [Source:VGNC Symbol;Acc:VGNC:19982]
ENSECAG00000018118	13	30063400	30109126	C13H16orf45	chromosome 13 C16orf45 homolog [Source:VGNC Symbol;Acc:VGNC:51108]
ENSECAG00000019385	13	30253706	30288377	PDXDC1	pyridoxal dependent decarboxylase domain containing 1 [Source:NCBI gene;Acc:100053887]
ENSECAG00000007715	15	31387788	31466107	ZNF638	zinc finger protein 638 [Source:VGNC Symbol;Acc:VGNC:25365]
ENSECAG00000012841	15	31578808	31582394	PAIP2B	poly(A) binding protein interacting protein 2B [Source:VGNC Symbol;Acc:VGNC:51378]
ENSECAG00000013331	15	31591236	31601190	NAGK	N-acetylglucosamine kinase [Source:VGNC Symbol;Acc:VGNC:20548]
ENSECAG00000022123	15	31630111	31635519	ANKRD53	ankyrin repeat domain 53 [Source:VGNC Symbol;Acc:VGNC:51275]
ENSECAG00000009049	6	34274460	34301295	CD4	CD4 molecule [Source:VGNC Symbol;Acc:VGNC:16267]
ENSECAG00000019250	6	34304988	34308833	GPR162	G protein-coupled receptor 162 [Source:VGNC Symbol;Acc:VGNC:18526]
ENSECAG00000021815	6	34310310	34319714	P3H3	prolyl 3-hydroxylase 3 [Source:VGNC Symbol;Acc:VGNC:21115]
ENSECAG00000012522	6	34321532	34326725	GNB3	G protein subunit beta 3 [Source:VGNC Symbol;Acc:VGNC:18426]
ENSECAG00000014517	6	34328207	34330205	CDCA3	cell division cycle associated 3 [Source:VGNC Symbol;Acc:VGNC:16309]
ENSECAG00000014532	6	34331414	34344976	USP5	ubiquitin specific peptidase 5 [Source:VGNC Symbol;Acc:VGNC:24850]
ENSECAG00000015581	6	34346419	34349728	TPI1	triosephosphate isomerase 1 [Source:VGNC Symbol;Acc:VGNC:24432]
ENSECAG00000000386	6	34369455	34374801	LRRC23	leucine rich repeat containing 23 [Source:NCBI gene;Acc:100052720]
ENSECAG00000007386	6	34377361	34383187	ENO2	enolase 2 [Source:VGNC Symbol;Acc:VGNC:17583]
ENSECAG00000021403	6	34393931	34400776	ATN1	atrophin 1 [Source:HGNC Symbol;Acc:HGNC:3033]
ENSECAG00000027042	6	34402169	34402230	NA	U7 small nuclear RNA [Source:NCBI gene;Acc:111774072]
ENSECAG00000024869	6	34402198	34404001	C6H12orf57	chromosome 6 C12orf57 homolog [Source:VGNC Symbol;Acc:VGNC:52341]
ENSECAG00000000465	6	34410281	34420057	PTPN6	protein tyrosine phosphatase, non-receptor type 6 [Source:VGNC Symbol;Acc:VGNC:22023]
ENSECAG00000025389	6	34423082	34423146	NA	eca-mir-200c [Source:miRBase;Acc:MI0012727]
ENSECAG00000026310	6	34423490	34423561	NA	eca-mir-141 [Source:miRBase;Acc:MI0012723]
ENSECAG00000016937	6	34425844	34429448	PHB2	prohibitin 2 [Source:VGNC Symbol;Acc:VGNC:21369]
ENSECAG00000027594	6	34426452	34426715	NA	small nucleolar RNA U89 [Source:NCBI gene;Acc:111774089]
ENSECAG00000022412	6	34429726	34434811	EMG1	EMG1, N1-specific pseudouridine methyltransferase [Source:NCBI gene;Acc:100052984]
ENSECAG00000023202	6	34435377	34471395	LPCAT3	lysophosphatidylcholine acyltransferase 3 [Source:VGNC Symbol;Acc:VGNC:19734]
ENSECAG00000009519	6	34515391	34524075	C1S	complement C1s [Source:VGNC Symbol;Acc:VGNC:15946]
ENSECAG00000022244	1	35909927	35913811	CYP26A1	cytochrome P450 family 26 subfamily A member 1 [Source:VGNC Symbol;Acc:VGNC:50428]
ENSECAG00000023825	1	35929450	36082135	EXOC6	exocyst complex component 6 [Source:VGNC Symbol;Acc:VGNC:17725]
ENSECAG00000007574	7	40440183	40610628	NTM	neurotrimin [Source:VGNC Symbol;Acc:VGNC:20922]
ENSECAG00000009233	7	40702842	40907588	OPCML	opioid binding protein/cell adhesion molecule like [Source:VGNC Symbol;Acc:VGNC:21038]
ENSECAG00000023247	6	41227875	41626797	GRIN2B	glutamate ionotropic receptor NMDA type subunit 2B [Source:VGNC Symbol;Acc:VGNC:18589]
ENSECAG00000026872	7	42023923	42028408	SPATA19	spermatogenesis associated 19 [Source:VGNC Symbol;Acc:VGNC:23485]
ENSECAG00000008291	10	42033306	42191852	MDN1	midasin AAA ATPase 1 [Source:VGNC Symbol;Acc:VGNC:20061]
ENSECAG00000006638	10	42228247	42256831	CASP8AP2	caspase 8 associated protein 2 [Source:VGNC Symbol;Acc:VGNC:16072]
ENSECAG00000000988	10	42274709	42276158	GJA10	gap junction protein alpha 10 [Source:VGNC Symbol;Acc:VGNC:18349]
ENSECAG00000023135	14	44204946	44226792	LYRM7	LYR motif containing 7 [Source:VGNC Symbol;Acc:VGNC:19862]
ENSECAG00000023180	14	44237146	44240963	HINT1	histidine triad nucleotide binding protein 1 [Source:VGNC Symbol;Acc:VGNC:18787]
ENSECAG00000021270	16	47939300	48045369	LRRFIP2	LRR binding FLII interacting protein 2 [Source:VGNC Symbol;Acc:VGNC:19798]
ENSECAG00000000690	16	48047436	48088022	MLH1	mutL homolog 1 [Source:VGNC Symbol;Acc:VGNC:20209]
ENSECAG00000004874	16	48088420	48090387	EPM2AIP1	Equus caballus EPM2A interacting protein 1 (EPM2AIP1), mRNA. [Source:RefSeq mRNA;Acc:NM_001256913]
ENSECAG00000018264	16	48182239	48218119	TRANK1	tetratricopeptide repeat and ankyrin repeat containing 1 [Source:HGNC Symbol;Acc:HGNC:29011]
ENSECAG00000020152	16	48275817	48436454	RPSA	Equus caballus ribosomal protein SA (RPSA), mRNA. [Source:RefSeq mRNA;Acc:NM_001143951]
ENSECAG00000008434	20	50077550	50152835	EFHC1	EF-hand domain containing 1 [Source:VGNC Symbol;Acc:VGNC:17445]
ENSECAG00000010916	20	50162197	50233536	TRAM2	translocation associated membrane protein 2 [Source:VGNC Symbol;Acc:VGNC:53565]
ENSECAG00000004463	23	50231564	50255138	UBAP1	ubiquitin associated protein 1 [Source:VGNC Symbol;Acc:VGNC:24707]
ENSECAG00000010758	23	50257759	50299304	KIF24	kinesin family member 24 [Source:VGNC Symbol;Acc:VGNC:19410]
ENSECAG00000015579	20	50310519	50323621	TMEM14A	transmembrane protein 14A [Source:VGNC Symbol;Acc:VGNC:24205]
ENSECAG00000011552	23	50328495	50331173	NUDT2	nudix hydrolase 2 [Source:VGNC Symbol;Acc:VGNC:20946]
ENSECAG00000004776	23	50338512	50340656	MYORG	myogenesis regulating glycosidase (putative) [Source:HGNC Symbol;Acc:HGNC:19918]
ENSECAG00000011566	23	50345688	50359034	C9orf24	chromosome 9 open reading frame 24 [Source:HGNC Symbol;Acc:HGNC:19919]
ENSECAG00000016221	20	50347190	50357534	GSTA1	Equus caballus glutathione S-transferase alpha 1 (GSTA1), mRNA. [Source:RefSeq mRNA;Acc:NM_001284532]
ENSECAG00000012578	23	50362111	50367137	FAM219A	family with sequence similarity 219 member A [Source:HGNC Symbol;Acc:HGNC:19920]
ENSECAG00000027205	23	50423793	50424056	NA	RNA, 7SK small nuclear pseudogene 24 [Source:HGNC Symbol;Acc:HGNC:45748]
ENSECAG00000019567	20	50425513	50435370	LOC100271875	glutathionine S-transferase alpha 3 [Source:NCBI gene;Acc:100271875]
ENSECAG00000016961	23	50426532	50464571	DNAI1	dynein axonemal intermediate chain 1 [Source:VGNC Symbol;Acc:VGNC:17241]
ENSECAG00000004839	23	50465243	50465473	ENHO	Equus caballus energy homeostasis associated (ENHO), mRNA. [Source:RefSeq mRNA;Acc:NM_001256954]
ENSECAG00000006176	23	50484877	50502709	CNTFR	ciliary neurotrophic factor receptor [Source:VGNC Symbol;Acc:VGNC:16693]
ENSECAG00000002357	23	50540041	50540532	RPP25L	ribonuclease P/MRP subunit p25 like [Source:VGNC Symbol;Acc:VGNC:22537]
ENSECAG00000013178	23	50543087	50549476	DCTN3	dynactin subunit 3 [Source:VGNC Symbol;Acc:VGNC:17057]
ENSECAG00000019783	23	50562602	50564385	SIGMAR1	sigma non-opioid intracellular receptor 1 [Source:HGNC Symbol;Acc:HGNC:8157]
ENSECAG00000023690	6	52594376	52619945	STK38L	serine/threonine kinase 38 like [Source:VGNC Symbol;Acc:VGNC:49343]
ENSECAG00000009925	6	52658143	52700494	ARNTL2	aryl hydrocarbon receptor nuclear translocator like 2 [Source:VGNC Symbol;Acc:VGNC:54639]
ENSECAG00000025541	16	54758564	54758670	NA	U6 spliceosomal RNA [Source:NCBI gene;Acc:111768503]
ENSECAG00000025369	7	54764366	54764431	NA	eca-mir-492-1 [Source:miRBase;Acc:MI0012676]
ENSECAG00000025369	7	54764366	54764431	NA	eca-mir-492-1 [Source:miRBase;Acc:MI0012676]
ENSECAG00000024152	10	57690669	57800124	SCML4	Scm polycomb group protein like 4 [Source:VGNC Symbol;Acc:VGNC:51077]
ENSECAG00000006392	10	57833217	57900062	SEC63	SEC63 homolog, protein translocation regulator [Source:VGNC Symbol;Acc:VGNC:51078]
ENSECAG00000025880	10	57876508	57876614	NA	U6 spliceosomal RNA [Source:NCBI gene;Acc:111775516]
ENSECAG00000024506	10	58679720	58822254	ARMC2	armadillo repeat containing 2 [Source:VGNC Symbol;Acc:VGNC:15528]
ENSECAG00000001101	10	58780483	58884718	SESN1	sestrin 1 [Source:VGNC Symbol;Acc:VGNC:22869]
ENSECAG00000009776	10	58933320	58956696	CEP57L1	centrosomal protein 57 like 1 [Source:VGNC Symbol;Acc:VGNC:16422]
ENSECAG00000009893	10	60099463	60140486	CDK19	cyclin dependent kinase 19 [Source:VGNC Symbol;Acc:VGNC:51011]
ENSECAG00000011198	10	60335470	60340309	AMD1	adenosylmethionine decarboxylase 1 [Source:HGNC Symbol;Acc:HGNC:457]
ENSECAG00000014214	10	60375200	60382281	GTF3C6	general transcription factor IIIC subunit 6 [Source:VGNC Symbol;Acc:VGNC:18649]
ENSECAG00000017121	10	60395300	60425982	RPF2	ribosome production factor 2 homolog [Source:VGNC Symbol;Acc:VGNC:22516]
ENSECAG00000020313	10	60557764	60601940	SLC16A10	solute carrier family 16 member 10 [Source:VGNC Symbol;Acc:VGNC:23036]
ENSECAG00000010068	16	64651466	64780593	PLCL2	phospholipase C like 2 [Source:VGNC Symbol;Acc:VGNC:21545]
ENSECAG00000013897	16	65160454	65270909	RFTN1	raftlin, lipid raft linker 1 [Source:VGNC Symbol;Acc:VGNC:22323]
ENSECAG00000024360	16	66020584	66155599	EAF1	ELL associated factor 1 [Source:VGNC Symbol;Acc:VGNC:17391]
ENSECAG00000024842	16	66096240	66165336	SH3BP5	SH3 domain binding protein 5 [Source:VGNC Symbol;Acc:VGNC:22936]
ENSECAG00000004932	16	66168348	66205124	CAPN7	calpain 7 [Source:VGNC Symbol;Acc:VGNC:16043]
ENSECAG00000019144	16	67434752	67979351	CPNE4	copine 4 [Source:VGNC Symbol;Acc:VGNC:16825]
ENSECAG00000020842	18	68075969	68087378	CAVIN2	caveolae associated protein 2 [Source:VGNC Symbol;Acc:VGNC:16089]
ENSECAG00000021043	16	68111161	68154070	ACPP	acid phosphatase, prostate [Source:VGNC Symbol;Acc:VGNC:52298]
ENSECAG00000020863	18	68182723	68408125	TMEFF2	transmembrane protein with EGF like and two follistatin like domains 2 [Source:VGNC Symbol;Acc:VGNC:24173]
ENSECAG00000019865	4	70121675	70174406	ZNF277	zinc finger protein 277 [Source:VGNC Symbol;Acc:VGNC:25292]
ENSECAG00000024867	6	70802998	70809716	HOXC13	homeobox C13 [Source:VGNC Symbol;Acc:VGNC:18849]
ENSECAG00000024893	6	70819239	70820860	HOXC12	homeobox C12 [Source:HGNC Symbol;Acc:HGNC:5124]
ENSECAG00000024900	6	70837383	70840203	HOXC11	homeobox C11 [Source:HGNC Symbol;Acc:HGNC:5123]
ENSECAG00000024985	6	70850147	70854018	HOXC10	homeobox C10 [Source:VGNC Symbol;Acc:VGNC:18848]
ENSECAG00000000726	6	70865117	70867507	HOXC9	homeobox C9 [Source:VGNC Symbol;Acc:VGNC:18851]
ENSECAG00000003682	6	70892992	70894488	HOXC6	homeobox C6 [Source:VGNC Symbol;Acc:VGNC:18850]
ENSECAG00000004151	6	70897601	70899132	HOXC5	homeobox C5 [Source:NCBI gene;Acc:100064385]
ENSECAG00000025607	6	70898503	70898599	NA	eca-mir-615 [Source:miRBase;Acc:MI0012729]
ENSECAG00000004202	6	70917898	70919290	HOXC4	homeobox C4 [Source:HGNC Symbol;Acc:HGNC:5126]
ENSECAG00000008835	18	72332082	72519546	ANKRD44	ankyrin repeat domain 44 [Source:VGNC Symbol;Acc:VGNC:51435]
ENSECAG00000003881	6	72376664	72377599	LOC100630091	olfactory receptor 6C3 [Source:NCBI gene;Acc:100055600]
ENSECAG00000003912	6	72386271	72387206	LOC100055645	olfactory receptor 6C1-like [Source:NCBI gene;Acc:100055645]
ENSECAG00000003958	6	72394276	72395214	LOC100055866	olfactory receptor 6C3-like [Source:NCBI gene;Acc:100055688]
ENSECAG00000004088	6	72476218	72477162	OR6C6	olfactory receptor 6C6 [Source:NCBI gene;Acc:100055946]
ENSECAG00000004348	6	72492334	72493272	LOC100146146	olfactory receptor 6C4-like [Source:NCBI gene;Acc:100055986]
ENSECAG00000004509	6	72583311	72584246	LOC100056234	olfactory receptor 6C76-like [Source:NCBI gene;Acc:100056234]
ENSECAG00000021657	18	72677211	72713040	SF3B1	splicing factor 3b subunit 1 [Source:VGNC Symbol;Acc:VGNC:22888]
ENSECAG00000013937	4	73158561	73226194	TFEC	transcription factor EC [Source:VGNC Symbol;Acc:VGNC:24040]
ENSECAG00000016917	4	73371535	73415543	TES	testin LIM domain protein [Source:VGNC Symbol;Acc:VGNC:49311]
ENSECAG00000003157	6	74901180	74995710	R3HDM2	R3H domain containing 2 [Source:NCBI gene;Acc:100053125]
ENSECAG00000010945	6	75028276	75036541	INHBC	inhibin subunit beta C [Source:VGNC Symbol;Acc:VGNC:19064]
ENSECAG00000011217	6	75040630	75042308	INHBE	inhibin subunit beta E [Source:VGNC Symbol;Acc:VGNC:19065]
ENSECAG00000011246	6	75045149	75055295	GLI1	Equus caballus GLI family zinc finger 1 (GLI1), mRNA. [Source:RefSeq mRNA;Acc:NM_001163860]
ENSECAG00000011864	6	75055515	75062372	ARHGAP9	Rho GTPase activating protein 9 [Source:VGNC Symbol;Acc:VGNC:15479]
ENSECAG00000015175	6	75066628	75083843	MARS	methionyl-tRNA synthetase [Source:VGNC Symbol;Acc:VGNC:19986]
ENSECAG00000020535	6	75084001	75088053	DDIT3	DNA damage inducible transcript 3 [Source:VGNC Symbol;Acc:VGNC:17075]
ENSECAG00000021290	6	75090311	75097447	MBD6	methyl-CpG binding domain protein 6 [Source:VGNC Symbol;Acc:VGNC:20009]
ENSECAG00000022334	6	75097612	75111243	DCTN2	dynactin subunit 2 [Source:VGNC Symbol;Acc:VGNC:17056]
ENSECAG00000006866	6	75114231	75139079	KIF5A	kinesin family member 5A [Source:VGNC Symbol;Acc:VGNC:19421]
ENSECAG00000013449	6	75147962	75154701	PIP4K2C	phosphatidylinositol-5-phosphate 4-kinase type 2 gamma [Source:VGNC Symbol;Acc:VGNC:21464]
ENSECAG00000015476	6	75157376	75161770	DTX3	deltex E3 ubiquitin ligase 3 [Source:VGNC Symbol;Acc:VGNC:17338]
ENSECAG00000017139	6	75164222	75169868	ARHGEF25	Rho guanine nucleotide exchange factor 25 [Source:VGNC Symbol;Acc:VGNC:15489]
ENSECAG00000019756	6	75171941	75178275	SLC26A10	solute carrier family 26 member 10 [Source:VGNC Symbol;Acc:VGNC:23122]
ENSECAG00000022388	6	75234543	75264813	OS9	OS9, endoplasmic reticulum lectin [Source:VGNC Symbol;Acc:VGNC:21059]
ENSECAG00000023952	6	75269928	75280467	AGAP2	ArfGAP with GTPase domain, ankyrin repeat and PH domain 2 [Source:HGNC Symbol;Acc:HGNC:16921]
ENSECAG00000024982	6	75287653	75289984	TSPAN31	tetraspanin 31 [Source:VGNC Symbol;Acc:VGNC:24591]
ENSECAG00000025015	6	75290581	75292815	CDK4	cyclin dependent kinase 4 [Source:VGNC Symbol;Acc:VGNC:16348]
ENSECAG00000025138	6	75296999	75300221	MARCH9	membrane associated ring-CH-type finger 9 [Source:VGNC Symbol;Acc:VGNC:19980]
ENSECAG00000025143	6	75303709	75307830	CYP27B1	cytochrome P450 family 27 subfamily B member 1 [Source:VGNC Symbol;Acc:VGNC:50565]
ENSECAG00000009016	6	75309157	75312167	METTL1	methyltransferase like 1 [Source:VGNC Symbol;Acc:VGNC:20116]
ENSECAG00000010477	6	75312770	75319094	EEF1AKMT3	EEF1A lysine methyltransferase 3 [Source:VGNC Symbol;Acc:VGNC:49388]
ENSECAG00000010520	6	75320804	75330162	TSFM	Ts translation elongation factor, mitochondrial [Source:VGNC Symbol;Acc:VGNC:24576]
ENSECAG00000013528	6	75331229	75346969	AVIL	advillin [Source:VGNC Symbol;Acc:VGNC:15707]
ENSECAG00000018788	6	75353549	75359763	CTDSP2	CTD small phosphatase 2 [Source:VGNC Symbol;Acc:VGNC:16932]
ENSECAG00000026363	6	75354670	75354753	NA	eca-mir-26a [Source:miRBase;Acc:MI0012728]
ENSECAG00000019876	6	75455094	75465175	ATP23	ATP23 metallopeptidase and ATP synthase assembly factor homolog [Source:VGNC Symbol;Acc:VGNC:15649]
ENSECAG00000018298	18	76437419	76456956	STRADB	STE20-related kinase adaptor beta [Source:VGNC Symbol;Acc:VGNC:23714]
ENSECAG00000019645	18	76634162	76650235	TMEM237	transmembrane protein 237 [Source:VGNC Symbol;Acc:VGNC:24266]
ENSECAG00000022800	18	76653422	76689588	MPP4	membrane palmitoylated protein 4 [Source:VGNC Symbol;Acc:VGNC:20291]
ENSECAG00000026499	18	78987601	78987707	NA	U6 spliceosomal RNA [Source:NCBI gene;Acc:111768935]
ENSECAG00000008768	18	79106315	80034010	PARD3B	par-3 family cell polarity regulator beta [Source:VGNC Symbol;Acc:VGNC:21161]
ENSECAG00000008881	7	79663900	79675207	LYVE1	lymphatic vessel endothelial hyaluronan receptor 1 [Source:VGNC Symbol;Acc:VGNC:19867]
ENSECAG00000009101	7	79683889	79757858	MRVI1	murine retrovirus integration site 1 homolog [Source:HGNC Symbol;Acc:HGNC:7237]
ENSECAG00000010969	7	79843026	79869505	CTR9	CTR9 homolog, Paf1/RNA polymerase II complex component [Source:VGNC Symbol;Acc:VGNC:16945]
ENSECAG00000014700	7	79890093	79901400	EIF4G2	eukaryotic translation initiation factor 4 gamma 2 [Source:HGNC Symbol;Acc:HGNC:3297]
ENSECAG00000027665	7	79894383	79894524	NA	small nucleolar RNA SNORD97 [Source:NCBI gene;Acc:111774482]
ENSECAG00000016824	18	80076435	80186347	NRP2	neuropilin 2 [Source:VGNC Symbol;Acc:VGNC:20892]
ENSECAG00000013311	7	86394395	86465196	LOC102150143	Equus caballus serum amyloid A1 (SAA), mRNA. [Source:RefSeq mRNA;Acc:NM_001081853]
ENSECAG00000013758	7	86423675	86489995	LOC102150143	Equus caballus serum amyloid A1 (SAA), mRNA. [Source:RefSeq mRNA;Acc:NM_001081853]
ENSECAG00000014756	7	86524871	86528735	LOC100056936	serum amyloid A protein [Source:NCBI gene;Acc:100056936]
ENSECAG00000015720	7	86537975	86568821	HPS5	HPS5, biogenesis of lysosomal organelles complex 2 subunit 2 [Source:VGNC Symbol;Acc:VGNC:18863]
ENSECAG00000019056	7	86573572	86607356	GTF2H1	general transcription factor IIH subunit 1 [Source:VGNC Symbol;Acc:VGNC:18639]
ENSECAG00000019746	3	116811962	116942966	RGS12	regulator of G protein signaling 12 [Source:VGNC Symbol;Acc:VGNC:22342]
ENSECAG00000008424	3	116980056	116987369	MSANTD1	Myb/SANT DNA binding domain containing 1 [Source:VGNC Symbol;Acc:VGNC:20381]
ENSECAG00000008684	3	116997380	117143252	HTT	huntingtin [Source:VGNC Symbol;Acc:VGNC:18914]
ENSECAG00000018979	3	117170546	117258008	GRK4	G protein-coupled receptor kinase 4 [Source:VGNC Symbol;Acc:VGNC:18596]
ENSECAG00000023951	3	117304944	117332044	NOP14	NOP14 nucleolar protein [Source:VGNC Symbol;Acc:VGNC:20806]
ENSECAG00000010491	3	117336099	117339506	MFSD10	major facilitator superfamily domain containing 10 [Source:VGNC Symbol;Acc:VGNC:20147]
ENSECAG00000013136	3	117342040	117388514	ADD1	adducin 1 [Source:VGNC Symbol;Acc:VGNC:15096]
ENSECAG00000021841	3	117436918	117447978	SH3BP2	SH3 domain binding protein 2 [Source:VGNC Symbol;Acc:VGNC:22934]
ENSECAG00000024134	3	117496365	117525151	TNIP2	TNFAIP3 interacting protein 2 [Source:VGNC Symbol;Acc:VGNC:51343]
ENSECAG00000024501	3	117536123	117650208	FAM193A	family with sequence similarity 193 member A [Source:VGNC Symbol;Acc:VGNC:17836]
ENSECAG00000010114	1	149706774	149775059	RASGRP1	RAS guanyl releasing protein 1 [Source:VGNC Symbol;Acc:VGNC:22201]
ENSECAG00000008623	1	149907955	150022286	SPRED1	sprouty related EVH1 domain containing 1 [Source:VGNC Symbol;Acc:VGNC:23539]
