# Supplementary material for: Genome-wide scans for signatures of selection in Mangalarga Marchador horses using high-throughput SNP genotyping
Source: BMC Genomics. 2021 Oct 14;22:737. doi: 10.1186/s12864-021-08053-8 (PMC8515666; doi:10.1186/s12864-021-08053-8)
Supplement: Supplementary file 3 — Additional file 3: Table S1 All genomic annotations for iHS. Table S2 Gene enrichment results for TD, iHS, and ROH. [file 12864_2021_8053_MOESM3_ESM.zip › Additional file 3 - Table S2.xls]

## Sheet: Sheet1
Gene enrichment results for TD, iHS and ROH
ID_(BP)	Description	GeneRatio	BgRatio	p-value	BH_p.adjust	Q_value	Gene_ID	Count	Methodologies
GO:0070268	cornification	8/25	112/18493	1.39414221873161e-12	1.39414221873161e-12	6.77993373741058e-10	KRT84/KRT81/KRT82/KRT86/KRT75/KRT6C/KRT83/KRT7	8	Tijima's D
GO:0031424	keratinization	8/25	224/18493	3.70426117622012e-10	3.70426117622012e-10	9.00720349165102e-08	KRT84/KRT81/KRT82/KRT86/KRT75/KRT6C/KRT83/KRT7	8	Tijima's D
GO:0030216	keratinocyte differentiation	8/25	299/18493	3.62308152294951e-09	3.62308152294951e-09	5.87320583720236e-07	KRT84/KRT81/KRT82/KRT86/KRT75/KRT6C/KRT83/KRT7	8	Tijima's D
GO:0009913	epidermal cell differentiation	8/25	351/18493	1.26937859596908e-08	1.26937859596908e-08	1.54329713509925e-06	KRT84/KRT81/KRT82/KRT86/KRT75/KRT6C/KRT83/KRT7	8	Tijima's D
GO:0043588	skin development	8/25	412/18493	4.40081074362227e-08	4.40081074362227e-08	4.28036750221787e-06	KRT84/KRT81/KRT82/KRT86/KRT75/KRT6C/KRT83/KRT7	8	Tijima's D
GO:0008544	epidermis development	8/25	458/18493	9.94651378268625e-08	9.94651378268625e-08	8.06191117122991e-06	KRT84/KRT81/KRT82/KRT86/KRT75/KRT6C/KRT83/KRT7	8	Tijima's D
GO:0060143	positive regulation of syncytium formation by plasma membrane fusion	2/25	24/18493	0.00047549744744173	0.00047549744744173	0.0330345595064781	MAPK14/GCM1	2	Tijima's D
GO:0060142	regulation of syncytium formation by plasma membrane fusion	2/25	26/18493	0.000558988584495485	0.000558988584495485	0.0339806218469624	MAPK14/GCM1	2	Tijima's D
GO:0000768	syncytium formation by plasma membrane fusion	2/25	53/18493	0.00231773729679208	0.00231773729679208	0.110242473203552	MAPK14/GCM1	2	Tijima's D
GO:0140253	cell-cell fusion	2/25	53/18493	0.00231773729679208	0.00231773729679208	0.110242473203552	MAPK14/GCM1	2	Tijima's D
GO:0006949	syncytium formation	2/25	55/18493	0.00249357975103272	0.00249357975103272	0.110242473203552	MAPK14/GCM1	2	Tijima's D
GO:0008652	cellular amino acid biosynthetic process	2/25	85/18493	0.00584794897972828	0.00584794897972828	0.176478769439894	UPB1/GGT5	2	Tijima's D
GO:1901570	fatty acid derivative biosynthetic process	2/25	91/18493	0.00667481960342571	0.00667481960342571	0.176478769439894	GGT5/ELOVL5	2	Tijima's D
GO:0042303	molting cycle	2/25	113/18493	0.0101292458801242	0.0101292458801242	0.176478769439894	KRT84/KRT83	2	Tijima's D
GO:0042633	hair cycle	2/25	113/18493	0.0101292458801242	0.0101292458801242	0.176478769439894	KRT84/KRT83	2	Tijima's D
GO:0002062	chondrocyte differentiation	2/25	117/18493	0.0108266459231767	0.0108266459231767	0.176478769439894	COCH/MAPK14	2	Tijima's D
GO:0006631	fatty acid metabolic process	3/25	369/18493	0.0130887429424556	0.0130887429424556	0.176478769439894	GGT5/MAPK14/ELOVL5	3	Tijima's D
GO:0035878	nail development	1/25	10/18493	0.0134399363054719	0.0134399363054719	0.176478769439894	KRT84	1	Tijima's D
GO:0070391	response to lipoteichoic acid	1/25	10/18493	0.0134399363054719	0.0134399363054719	0.176478769439894	MAPK14	1	Tijima's D
GO:0071223	cellular response to lipoteichoic acid	1/25	10/18493	0.0134399363054719	0.0134399363054719	0.176478769439894	MAPK14	1	Tijima's D
GO:0090336	positive regulation of brown fat cell differentiation	1/25	10/18493	0.0134399363054719	0.0134399363054719	0.176478769439894	MAPK14	1	Tijima's D
GO:1901748	leukotriene D4 metabolic process	1/25	10/18493	0.0134399363054719	0.0134399363054719	0.176478769439894	GGT5	1	Tijima's D
GO:1901750	leukotriene D4 biosynthetic process	1/25	10/18493	0.0134399363054719	0.0134399363054719	0.176478769439894	GGT5	1	Tijima's D
GO:0006054	N-acetylneuraminate metabolic process	1/25	11/18493	0.0147743518003784	0.0147743518003784	0.176478769439894	CMAS	1	Tijima's D
GO:0006751	glutathione catabolic process	1/25	11/18493	0.0147743518003784	0.0147743518003784	0.176478769439894	GGT5	1	Tijima's D
GO:0019532	oxalate transport	1/25	11/18493	0.0147743518003784	0.0147743518003784	0.176478769439894	SLC26A8	1	Tijima's D
GO:0099133	ATP hydrolysis coupled anion transmembrane transport	1/25	11/18493	0.0147743518003784	0.0147743518003784	0.176478769439894	ABCC9	1	Tijima's D
GO:0035092	sperm chromatin condensation	1/25	12/18493	0.016107034475684	0.016107034475684	0.176478769439894	SRPK1	1	Tijima's D
GO:0060670	branching involved in labyrinthine layer morphogenesis	1/25	12/18493	0.016107034475684	0.016107034475684	0.176478769439894	GCM1	1	Tijima's D
GO:1902902	negative regulation of autophagosome assembly	1/25	12/18493	0.016107034475684	0.016107034475684	0.176478769439894	SCFD1	1	Tijima's D
GO:0007286	spermatid development	2/25	146/18493	0.0164896320528973	0.0164896320528973	0.176478769439894	SLC26A8/SRPK1	2	Tijima's D
GO:0001890	placenta development	2/25	149/18493	0.0171343463559509	0.0171343463559509	0.176478769439894	MAPK14/GCM1	2	Tijima's D
GO:0021781	glial cell fate commitment	1/25	13/18493	0.0174379864879183	0.0174379864879183	0.176478769439894	GCM1	1	Tijima's D
GO:0030497	fatty acid elongation	1/25	13/18493	0.0174379864879183	0.0174379864879183	0.176478769439894	ELOVL5	1	Tijima's D
GO:0036109	alpha-linolenic acid metabolic process	1/25	13/18493	0.0174379864879183	0.0174379864879183	0.176478769439894	ELOVL5	1	Tijima's D
GO:0042761	very long-chain fatty acid biosynthetic process	1/25	13/18493	0.0174379864879183	0.0174379864879183	0.176478769439894	ELOVL5	1	Tijima's D
GO:0046394	carboxylic acid biosynthetic process	3/25	412/18493	0.0175525611133811	0.0175525611133811	0.176478769439894	UPB1/GGT5/ELOVL5	3	Tijima's D
GO:0016053	organic acid biosynthetic process	3/25	413/18493	0.0176653500933562	0.0176653500933562	0.176478769439894	UPB1/GGT5/ELOVL5	3	Tijima's D
GO:0048515	spermatid differentiation	2/25	152/18493	0.0177897467189189	0.0177897467189189	0.176478769439894	SLC26A8/SRPK1	2	Tijima's D
GO:0010759	positive regulation of macrophage chemotaxis	1/25	14/18493	0.0187672099910465	0.0187672099910465	0.176478769439894	MAPK14	1	Tijima's D
GO:0033147	negative regulation of intracellular estrogen receptor signaling pathway	1/25	14/18493	0.0187672099910465	0.0187672099910465	0.176478769439894	STRN3	1	Tijima's D
GO:0070935	3'-UTR-mediated mRNA stabilization	1/25	14/18493	0.0187672099910465	0.0187672099910465	0.176478769439894	MAPK14	1	Tijima's D
GO:1905050	positive regulation of metallopeptidase activity	1/25	14/18493	0.0187672099910465	0.0187672099910465	0.176478769439894	MAPK14	1	Tijima's D
GO:1901568	fatty acid derivative metabolic process	2/25	160/18493	0.0195890426549297	0.0195890426549297	0.176478769439894	GGT5/ELOVL5	2	Tijima's D
GO:0002739	regulation of cytokine secretion involved in immune response	1/25	16/18493	0.0214204800730179	0.0214204800730179	0.176478769439894	MAPK14	1	Tijima's D
GO:0090335	regulation of brown fat cell differentiation	1/25	16/18493	0.0214204800730179	0.0214204800730179	0.176478769439894	MAPK14	1	Tijima's D
GO:1902358	sulfate transmembrane transport	1/25	16/18493	0.0214204800730179	0.0214204800730179	0.176478769439894	SLC26A8	1	Tijima's D
GO:0006750	glutathione biosynthetic process	1/25	17/18493	0.0227445309469786	0.0227445309469786	0.176478769439894	GGT5	1	Tijima's D
GO:0008272	sulfate transport	1/25	17/18493	0.0227445309469786	0.0227445309469786	0.176478769439894	SLC26A8	1	Tijima's D
GO:0043651	linoleic acid metabolic process	1/25	17/18493	0.0227445309469786	0.0227445309469786	0.176478769439894	ELOVL5	1	Tijima's D
GO:0051782	negative regulation of cell division	1/25	17/18493	0.0227445309469786	0.0227445309469786	0.176478769439894	SUSD2	1	Tijima's D
GO:0060628	regulation of ER to Golgi vesicle-mediated transport	1/25	17/18493	0.0227445309469786	0.0227445309469786	0.176478769439894	SCFD1	1	Tijima's D
GO:1905523	positive regulation of macrophage migration	1/25	17/18493	0.0227445309469786	0.0227445309469786	0.176478769439894	MAPK14	1	Tijima's D
GO:0015698	inorganic anion transport	2/25	177/18493	0.0236550792123112	0.0236550792123112	0.176478769439894	ABCC9/SLC26A8	2	Tijima's D
GO:0051170	import into nucleus	2/25	178/18493	0.0239042781434065	0.0239042781434065	0.176478769439894	SNRPD3/MAPK14	2	Tijima's D
GO:0003414	chondrocyte morphogenesis involved in endochondral bone morphogenesis	1/25	18/18493	0.0240668619020732	0.0240668619020732	0.176478769439894	COCH	1	Tijima's D
GO:0003429	growth plate cartilage chondrocyte morphogenesis	1/25	18/18493	0.0240668619020732	0.0240668619020732	0.176478769439894	COCH	1	Tijima's D
GO:0090171	chondrocyte morphogenesis	1/25	18/18493	0.0240668619020732	0.0240668619020732	0.176478769439894	COCH	1	Tijima's D
GO:1901741	positive regulation of myoblast fusion	1/25	18/18493	0.0240668619020732	0.0240668619020732	0.176478769439894	MAPK14	1	Tijima's D
GO:0002374	cytokine secretion involved in immune response	1/25	19/18493	0.0253874750794723	0.0253874750794723	0.176478769439894	MAPK14	1	Tijima's D
GO:0003422	growth plate cartilage morphogenesis	1/25	19/18493	0.0253874750794723	0.0253874750794723	0.176478769439894	COCH	1	Tijima's D
GO:0006534	cysteine metabolic process	1/25	19/18493	0.0253874750794723	0.0253874750794723	0.176478769439894	GGT5	1	Tijima's D
GO:0019184	nonribosomal peptide biosynthetic process	1/25	19/18493	0.0253874750794723	0.0253874750794723	0.176478769439894	GGT5	1	Tijima's D
GO:0035338	long-chain fatty-acyl-CoA biosynthetic process	1/25	19/18493	0.0253874750794723	0.0253874750794723	0.176478769439894	ELOVL5	1	Tijima's D
GO:0035994	response to muscle stretch	1/25	19/18493	0.0253874750794723	0.0253874750794723	0.176478769439894	MAPK14	1	Tijima's D
GO:0044272	sulfur compound biosynthetic process	2/25	187/18493	0.0261958846603726	0.0261958846603726	0.176478769439894	GGT5/ELOVL5	2	Tijima's D
GO:0001502	cartilage condensation	1/25	20/18493	0.0267063726177972	0.0267063726177972	0.176478769439894	MAPK14	1	Tijima's D
GO:0019370	leukotriene biosynthetic process	1/25	20/18493	0.0267063726177972	0.0267063726177972	0.176478769439894	GGT5	1	Tijima's D
GO:0032495	response to muramyl dipeptide	1/25	20/18493	0.0267063726177972	0.0267063726177972	0.176478769439894	MAPK14	1	Tijima's D
GO:0045723	positive regulation of fatty acid biosynthetic process	1/25	20/18493	0.0267063726177972	0.0267063726177972	0.176478769439894	ELOVL5	1	Tijima's D
GO:1901739	regulation of myoblast fusion	1/25	20/18493	0.0267063726177972	0.0267063726177972	0.176478769439894	MAPK14	1	Tijima's D
GO:0000097	sulfur amino acid biosynthetic process	1/25	21/18493	0.0280235566531218	0.0280235566531218	0.176478769439894	GGT5	1	Tijima's D
GO:0007289	spermatid nucleus differentiation	1/25	21/18493	0.0280235566531218	0.0280235566531218	0.176478769439894	SRPK1	1	Tijima's D
GO:0009070	serine family amino acid biosynthetic process	1/25	21/18493	0.0280235566531218	0.0280235566531218	0.176478769439894	GGT5	1	Tijima's D
GO:0031281	positive regulation of cyclase activity	1/25	21/18493	0.0280235566531218	0.0280235566531218	0.176478769439894	MAPK14	1	Tijima's D
GO:0060713	labyrinthine layer morphogenesis	1/25	21/18493	0.0280235566531218	0.0280235566531218	0.176478769439894	GCM1	1	Tijima's D
GO:0098743	cell aggregation	1/25	21/18493	0.0280235566531218	0.0280235566531218	0.176478769439894	MAPK14	1	Tijima's D
GO:0035265	organ growth	2/25	195/18493	0.0283053610725025	0.0283053610725025	0.176478769439894	COCH/MAPK14	2	Tijima's D
GO:0045663	positive regulation of myoblast differentiation	1/25	22/18493	0.029339029318977	0.029339029318977	0.180608015261391	MAPK14	1	Tijima's D
GO:0003433	chondrocyte development involved in endochondral bone morphogenesis	1/25	23/18493	0.0306527927463506	0.0306527927463506	0.180755079048031	COCH	1	Tijima's D
GO:0051216	cartilage development	2/25	206/18493	0.031314291944651	0.031314291944651	0.180755079048031	COCH/MAPK14	2	Tijima's D
GO:0003418	growth plate cartilage chondrocyte differentiation	1/25	24/18493	0.0319648490636945	0.0319648490636945	0.180755079048031	COCH	1	Tijima's D
GO:0010758	regulation of macrophage chemotaxis	1/25	24/18493	0.0319648490636945	0.0319648490636945	0.180755079048031	MAPK14	1	Tijima's D
GO:0046135	pyrimidine nucleoside catabolic process	1/25	24/18493	0.0319648490636945	0.0319648490636945	0.180755079048031	UPB1	1	Tijima's D
GO:0006323	DNA packaging	2/25	209/18493	0.03215622599757	0.03215622599757	0.180755079048031	CABIN1/SRPK1	2	Tijima's D
GO:0008334	histone mRNA metabolic process	1/25	25/18493	0.0332752003969233	0.0332752003969233	0.180755079048031	SNRPD3	1	Tijima's D
GO:1905048	regulation of metallopeptidase activity	1/25	25/18493	0.0332752003969233	0.0332752003969233	0.180755079048031	MAPK14	1	Tijima's D
GO:0035336	long-chain fatty-acyl-CoA metabolic process	1/25	26/18493	0.0345838488694203	0.0345838488694203	0.180755079048031	ELOVL5	1	Tijima's D
GO:0060669	embryonic placenta morphogenesis	1/25	26/18493	0.0345838488694203	0.0345838488694203	0.180755079048031	GCM1	1	Tijima's D
GO:0060706	cell differentiation involved in embryonic placenta development	1/25	26/18493	0.0345838488694203	0.0345838488694203	0.180755079048031	GCM1	1	Tijima's D
GO:0099560	synaptic membrane adhesion	1/25	27/18493	0.0358907966020391	0.0358907966020391	0.180755079048031	MAPK14	1	Tijima's D
GO:0042219	cellular modified amino acid catabolic process	1/25	28/18493	0.0371960457131053	0.0371960457131053	0.180755079048031	GGT5	1	Tijima's D
GO:0003413	chondrocyte differentiation involved in endochondral bone morphogenesis	1/25	29/18493	0.0384995983184222	0.0384995983184222	0.180755079048031	COCH	1	Tijima's D
GO:0048240	sperm capacitation	1/25	29/18493	0.0384995983184222	0.0384995983184222	0.180755079048031	SLC26A8	1	Tijima's D
GO:0060536	cartilage morphogenesis	1/25	29/18493	0.0384995983184222	0.0384995983184222	0.180755079048031	COCH	1	Tijima's D
GO:0000038	very long-chain fatty acid metabolic process	1/25	30/18493	0.039801456531271	0.039801456531271	0.180755079048031	ELOVL5	1	Tijima's D
GO:0043171	peptide catabolic process	1/25	30/18493	0.039801456531271	0.039801456531271	0.180755079048031	GGT5	1	Tijima's D
GO:0046949	fatty-acyl-CoA biosynthetic process	1/25	30/18493	0.039801456531271	0.039801456531271	0.180755079048031	ELOVL5	1	Tijima's D
GO:0048705	skeletal system morphogenesis	2/25	236/18493	0.040128325178129	0.040128325178129	0.180755079048031	COCH/MAPK14	2	Tijima's D
GO:0006691	leukotriene metabolic process	1/25	31/18493	0.0411016224624151	0.0411016224624151	0.180755079048031	GGT5	1	Tijima's D
GO:0016242	negative regulation of macroautophagy	1/25	31/18493	0.0411016224624151	0.0411016224624151	0.180755079048031	SCFD1	1	Tijima's D
GO:0045648	positive regulation of erythrocyte differentiation	1/25	31/18493	0.0411016224624151	0.0411016224624151	0.180755079048031	MAPK14	1	Tijima's D
GO:0032735	positive regulation of interleukin-12 production	1/25	32/18493	0.0424000982201036	0.0424000982201036	0.180755079048031	MAPK14	1	Tijima's D
GO:0031330	negative regulation of cellular catabolic process	2/25	245/18493	0.0429374709675178	0.0429374709675178	0.180755079048031	SCFD1/MAPK14	2	Tijima's D
GO:0009164	nucleoside catabolic process	1/25	33/18493	0.0436968859100713	0.0436968859100713	0.180755079048031	UPB1	1	Tijima's D
GO:0046326	positive regulation of glucose import	1/25	33/18493	0.0436968859100713	0.0436968859100713	0.180755079048031	MAPK14	1	Tijima's D
GO:1905521	regulation of macrophage migration	1/25	33/18493	0.0436968859100713	0.0436968859100713	0.180755079048031	MAPK14	1	Tijima's D
GO:0006369	termination of RNA polymerase II transcription	1/25	34/18493	0.0449919876355452	0.0449919876355452	0.180755079048031	SNRPD3	1	Tijima's D
GO:2000785	regulation of autophagosome assembly	1/25	34/18493	0.0449919876355452	0.0449919876355452	0.180755079048031	SCFD1	1	Tijima's D
GO:0007281	germ cell development	2/25	255/18493	0.0461436305966317	0.0461436305966317	0.180755079048031	SLC26A8/SRPK1	2	Tijima's D
GO:0045923	positive regulation of fatty acid metabolic process	1/25	35/18493	0.0462854054972446	0.0462854054972446	0.180755079048031	ELOVL5	1	Tijima's D
GO:0048246	macrophage chemotaxis	1/25	35/18493	0.0462854054972446	0.0462854054972446	0.180755079048031	MAPK14	1	Tijima's D
GO:0003417	growth plate cartilage development	1/25	36/18493	0.0475771415933856	0.0475771415933856	0.180755079048031	COCH	1	Tijima's D
GO:0033144	negative regulation of intracellular steroid hormone receptor signaling pathway	1/25	36/18493	0.0475771415933856	0.0475771415933856	0.180755079048031	STRN3	1	Tijima's D
GO:0045070	positive regulation of viral genome replication	1/25	36/18493	0.0475771415933856	0.0475771415933856	0.180755079048031	SRPK1	1	Tijima's D
GO:0048255	mRNA stabilization	1/25	36/18493	0.0475771415933856	0.0475771415933856	0.180755079048031	MAPK14	1	Tijima's D
GO:0061448	connective tissue development	2/25	263/18493	0.0487711076552573	0.0487711076552573	0.180755079048031	COCH/MAPK14	2	Tijima's D
GO:0010831	positive regulation of myotube differentiation	1/25	37/18493	0.0488671980196825	0.0488671980196825	0.180755079048031	MAPK14	1	Tijima's D
GO:0032094	response to food	1/25	37/18493	0.0488671980196825	0.0488671980196825	0.180755079048031	CLPS	1	Tijima's D
GO:0060045	positive regulation of cardiac muscle cell proliferation	1/25	37/18493	0.0488671980196825	0.0488671980196825	0.180755079048031	MAPK14	1	Tijima's D
GO:1903311	regulation of mRNA metabolic process	2/25	264/18493	0.0491033741389734	0.0491033741389734	0.180755079048031	MAPK14/SRPK1	2	Tijima's D
GO:0009952	anterior/posterior pattern specification	8/91	211/18493	9.49420858971918e-06	9.49420858971918e-06	0.0149646614626588	GLI3/HOXC9/HOXC6/HOXC5/HOXC4/HOXC13/HOXC11/HOXC10	8	iHS
GO:0070372	regulation of ERK1 and ERK2 cascade	9/91	324/18493	3.0934178413114e-05	3.0934178413114e-05	0.0149646614626588	SPRED1/RASGRP1/PTPN6/FN1/CD4/PHB2/PRKCA/MARCO/PTPRC	9	iHS
GO:0048706	embryonic skeletal system development	6/91	125/18493	3.52449556246197e-05	3.52449556246197e-05	0.0149646614626588	GLI3/HOXC9/HOXC6/HOXC5/HOXC4/HOXC11	6	iHS
GO:0003002	regionalization	9/91	341/18493	4.60471414537914e-05	4.60471414537914e-05	0.0149646614626588	GLI3/HOXC9/HOXC6/HOXC5/HOXC4/HOXC13/HOXC11/HOXC10/NRP2	9	iHS
GO:0070371	ERK1 and ERK2 cascade	9/91	341/18493	4.60471414537914e-05	4.60471414537914e-05	0.0149646614626588	SPRED1/RASGRP1/PTPN6/FN1/CD4/PHB2/PRKCA/MARCO/PTPRC	9	iHS
GO:0007389	pattern specification process	10/91	434/18493	5.38841252919491e-05	5.38841252919491e-05	0.0149646614626588	GLI3/HOXC9/HOXC6/HOXC5/HOXC4/HOXC13/HOXC11/HOXC10/NRP2/DNAI1	10	iHS
GO:0006735	NADH regeneration	3/91	25/18493	0.000245106743814136	0.000245106743814136	0.041823386084122	ENO2/TPI1/GAPDHS	3	iHS
GO:0061621	canonical glycolysis	3/91	25/18493	0.000245106743814136	0.000245106743814136	0.041823386084122	ENO2/TPI1/GAPDHS	3	iHS
GO:0061718	glucose catabolic process to pyruvate	3/91	25/18493	0.000245106743814136	0.000245106743814136	0.041823386084122	ENO2/TPI1/GAPDHS	3	iHS
GO:0061615	glycolytic process through fructose-6-phosphate	3/91	26/18493	0.000276092472886339	0.000276092472886339	0.041823386084122	ENO2/TPI1/GAPDHS	3	iHS
GO:0061620	glycolytic process through glucose-6-phosphate	3/91	26/18493	0.000276092472886339	0.000276092472886339	0.041823386084122	ENO2/TPI1/GAPDHS	3	iHS
GO:1902105	regulation of leukocyte differentiation	7/91	265/18493	0.00033296921092117	0.00033296921092117	0.0462359877972116	RASGRP1/GLI3/PTPN6/CD4/PRKCA/RC3H2/PTPRC	7	iHS
GO:0006929	substrate-dependent cell migration	3/91	29/18493	0.000383895499207693	0.000383895499207693	0.0492070101413586	FN1/NRP2/PTPRC	3	iHS
GO:0006007	glucose catabolic process	3/91	32/18493	0.000515575456567403	0.000515575456567403	0.0572741015962244	ENO2/TPI1/GAPDHS	3	iHS
GO:0009954	proximal/distal pattern formation	3/91	32/18493	0.000515575456567403	0.000515575456567403	0.0572741015962244	GLI3/HOXC11/HOXC10	3	iHS
GO:1902107	positive regulation of leukocyte differentiation	5/91	142/18493	0.000681139339664451	0.000681139339664451	0.0709370772821596	RASGRP1/GLI3/CD4/PRKCA/PTPRC	5	iHS
GO:0002823	negative regulation of adaptive immune response based on somatic recombination of immune receptors built from immunoglobulin superfamily domains	3/91	37/18493	0.000793441072953067	0.000793441072953067	0.0764828189537607	PTPN6/RC3H2/PTPRC	3	iHS
GO:0006734	NADH metabolic process	3/91	38/18493	0.00085839622470294	0.00085839622470294	0.0764828189537607	ENO2/TPI1/GAPDHS	3	iHS
GO:0050852	T cell receptor signaling pathway	5/91	150/18493	0.000872087733490449	0.000872087733490449	0.0764828189537607	PTPN6/CD4/RFTN1/RC3H2/PTPRC	5	iHS
GO:0002429	immune response-activating cell surface receptor signaling pathway	8/91	414/18493	0.00099155281706156	0.00099155281706156	0.0792067648675106	WASF2/PTPN6/CD4/FFAR2/ACTB/RFTN1/RC3H2/PTPRC	8	iHS
GO:0002820	negative regulation of adaptive immune response	3/91	40/18493	0.000998215387938621	0.000998215387938621	0.0792067648675106	PTPN6/RC3H2/PTPRC	3	iHS
GO:0099188	postsynaptic cytoskeleton organization	2/91	10/18493	0.00105039591942205	0.00105039591942205	0.0795586957150768	WASF2/ACTB	2	iHS
GO:0034329	cell junction assembly	6/91	238/18493	0.00114305160550078	0.00114305160550078	0.0796403559166477	SLC9A1/FN1/ACTN4/PRKCA/FSCN1/ACTB	6	iHS
GO:0048704	embryonic skeletal system morphogenesis	4/91	93/18493	0.00114706261206542	0.00114706261206542	0.0796403559166477	GLI3/HOXC9/HOXC4/HOXC11	4	iHS
GO:0002923	regulation of humoral immune response mediated by circulating immunoglobulin	2/91	11/18493	0.00127970972760946	0.00127970972760946	0.0815461441061169	PTPN6/PTPRC	2	iHS
GO:0045060	negative thymic T cell selection	2/91	11/18493	0.00127970972760946	0.00127970972760946	0.0815461441061169	GLI3/PTPRC	2	iHS
GO:0070374	positive regulation of ERK1 and ERK2 cascade	6/91	245/18493	0.00132591848121138	0.00132591848121138	0.0815461441061169	RASGRP1/CD4/PHB2/PRKCA/MARCO/PTPRC	6	iHS
GO:0045619	regulation of lymphocyte differentiation	5/91	166/18493	0.00137026369755067	0.00137026369755067	0.0815461441061169	RASGRP1/GLI3/PTPN6/RC3H2/PTPRC	5	iHS
GO:0043383	negative T cell selection	2/91	12/18493	0.00153074023087698	0.00153074023087698	0.0858520595518667	GLI3/PTPRC	2	iHS
GO:0002768	immune response-regulating cell surface receptor signaling pathway	8/91	445/18493	0.00156919573272604	0.00156919573272604	0.0858520595518667	WASF2/PTPN6/CD4/FFAR2/ACTB/RFTN1/RC3H2/PTPRC	8	iHS
GO:0045058	T cell selection	3/91	48/18493	0.00169859594173717	0.00169859594173717	0.0858520595518667	GLI3/CD4/PTPRC	3	iHS
GO:0048736	appendage development	5/91	175/18493	0.00172913573274339	0.00172913573274339	0.0858520595518667	GLI3/HOXC13/HOXC11/HOXC10/RC3H2	5	iHS
GO:0060173	limb development	5/91	175/18493	0.00172913573274339	0.00172913573274339	0.0858520595518667	GLI3/HOXC13/HOXC11/HOXC10/RC3H2	5	iHS
GO:0021520	spinal cord motor neuron cell fate specification	2/91	13/18493	0.00180327288698646	0.00180327288698646	0.0858520595518667	GLI3/HOXC10	2	iHS
GO:0045086	positive regulation of interleukin-2 biosynthetic process	2/91	13/18493	0.00180327288698646	0.00180327288698646	0.0858520595518667	CD4/PTPRC	2	iHS
GO:0035855	megakaryocyte development	2/91	14/18493	0.00209709469894815	0.00209709469894815	0.0921833944692997	WASF2/PTPN6	2	iHS
GO:0036376	sodium ion export across plasma membrane	2/91	14/18493	0.00209709469894815	0.00209709469894815	0.0921833944692997	SLC9A1/ATP4A	2	iHS
GO:1903708	positive regulation of hemopoiesis	5/91	183/18493	0.00210222396736685	0.00210222396736685	0.0921833944692997	RASGRP1/GLI3/CD4/PRKCA/PTPRC	5	iHS
GO:0009435	NAD biosynthetic process	3/91	53/18493	0.0022602221973119	0.0022602221973119	0.0965703573102495	ENO2/TPI1/GAPDHS	3	iHS
GO:0019320	hexose catabolic process	3/91	54/18493	0.00238472005432363	0.00238472005432363	0.0993424169998501	ENO2/TPI1/GAPDHS	3	iHS
GO:0090493	catecholamine uptake	2/91	16/18493	0.00274776147032574	0.00274776147032574	0.10786209455234	SLC6A2/ACTB	2	iHS
GO:2000651	positive regulation of sodium ion transmembrane transporter activity	2/91	16/18493	0.00274776147032574	0.00274776147032574	0.10786209455234	SLC9A1/ACTN4	2	iHS
GO:0070527	platelet aggregation	3/91	57/18493	0.0027834280242976	0.0027834280242976	0.10786209455234	PTPN6/PRKCA/ACTB	3	iHS
GO:0034330	cell junction organization	6/91	287/18493	0.00293488104389428	0.00293488104389428	0.111146332356092	SLC9A1/FN1/ACTN4/PRKCA/FSCN1/ACTB	6	iHS
GO:0022407	regulation of cell-cell adhesion	7/91	388/18493	0.00303018472446999	0.00303018472446999	0.112205436697918	RASGRP1/GLI3/PTPN6/CD4/PRKCA/RC3H2/PTPRC	7	iHS
GO:0006883	cellular sodium ion homeostasis	2/91	17/18493	0.00310418807462472	0.00310418807462472	0.112446904396589	SLC9A1/ATP4A	2	iHS
GO:0050870	positive regulation of T cell activation	5/91	202/18493	0.00321998213474327	0.00321998213474327	0.112807876489571	RASGRP1/GLI3/PTPN6/CD4/PTPRC	5	iHS
GO:1903037	regulation of leukocyte cell-cell adhesion	6/91	293/18493	0.003249550958891	0.003249550958891	0.112807876489571	RASGRP1/GLI3/PTPN6/CD4/RC3H2/PTPRC	6	iHS
GO:0006006	glucose metabolic process	5/91	204/18493	0.00335844897605626	0.00335844897605626	0.114208909325394	WDTC1/ENO2/GNB3/TPI1/GAPDHS	5	iHS
GO:0045785	positive regulation of cell adhesion	7/91	397/18493	0.00343804842841589	0.00343804842841589	0.114577487624892	RASGRP1/GLI3/PTPN6/FN1/CD4/PRKCA/PTPRC	7	iHS
GO:0060348	bone development	5/91	208/18493	0.00364818252417995	0.00364818252417995	0.11919655182202	WASF2/GLI3/PTPN6/RYR1/PTPRC	5	iHS
GO:0070588	calcium ion transmembrane transport	6/91	302/18493	0.00376798146511486	0.00376798146511486	0.119290499556045	SLC9A1/PTPN6/PHB2/RYR1/CACNG4/PTPRC	6	iHS
GO:0046365	monosaccharide catabolic process	3/91	64/18493	0.00386652935710719	0.00386652935710719	0.119290499556045	ENO2/TPI1/GAPDHS	3	iHS
GO:0045076	regulation of interleukin-2 biosynthetic process	2/91	19/18493	0.00387819314676283	0.00387819314676283	0.119290499556045	CD4/PTPRC	2	iHS
GO:0050863	regulation of T cell activation	6/91	305/18493	0.00395374806938339	0.00395374806938339	0.119290499556045	RASGRP1/GLI3/PTPN6/CD4/RC3H2/PTPRC	6	iHS
GO:1903039	positive regulation of leukocyte cell-cell adhesion	5/91	214/18493	0.00411587223579921	0.00411587223579921	0.119290499556045	RASGRP1/GLI3/PTPN6/CD4/PTPRC	5	iHS
GO:0006816	calcium ion transport	7/91	413/18493	0.00426532249483275	0.00426532249483275	0.119290499556045	SLC9A1/PTPN6/CD4/PHB2/RYR1/CACNG4/PTPRC	7	iHS
GO:0010592	positive regulation of lamellipodium assembly	2/91	20/18493	0.00429536227081148	0.00429536227081148	0.119290499556045	WASF2/FSCN1	2	iHS
GO:0031579	membrane raft organization	2/91	20/18493	0.00429536227081148	0.00429536227081148	0.119290499556045	RFTN1/PTPRC	2	iHS
GO:0043586	tongue development	2/91	20/18493	0.00429536227081148	0.00429536227081148	0.119290499556045	GLI3/HOXC13	2	iHS
GO:1903706	regulation of hemopoiesis	7/91	418/18493	0.00455251198322747	0.00455251198322747	0.120611811704398	RASGRP1/GLI3/PTPN6/CD4/PRKCA/RC3H2/PTPRC	7	iHS
GO:0045580	regulation of T cell differentiation	4/91	137/18493	0.00468414683352677	0.00468414683352677	0.120611811704398	RASGRP1/GLI3/RC3H2/PTPRC	4	iHS
GO:0015874	norepinephrine transport	2/91	21/18493	0.00473237202766917	0.00473237202766917	0.120611811704398	SLC6A2/ACTB	2	iHS
GO:0045061	thymic T cell selection	2/91	21/18493	0.00473237202766917	0.00473237202766917	0.120611811704398	GLI3/PTPRC	2	iHS
GO:1902307	positive regulation of sodium ion transmembrane transport	2/91	21/18493	0.00473237202766917	0.00473237202766917	0.120611811704398	SLC9A1/ACTN4	2	iHS
GO:0033077	T cell differentiation in thymus	3/91	69/18493	0.00477723347685771	0.00477723347685771	0.120611811704398	RASGRP1/GLI3/PTPRC	3	iHS
GO:0019674	NAD metabolic process	3/91	71/18493	0.00517470101987951	0.00517470101987951	0.121782371146672	ENO2/TPI1/GAPDHS	3	iHS
GO:0009127	purine nucleoside monophosphate biosynthetic process	4/91	141/18493	0.005184784156266	0.005184784156266	0.121782371146672	ENO2/ATIC/TPI1/GAPDHS	4	iHS
GO:0009168	purine ribonucleoside monophosphate biosynthetic process	4/91	141/18493	0.005184784156266	0.005184784156266	0.121782371146672	ENO2/ATIC/TPI1/GAPDHS	4	iHS
GO:0001779	natural killer cell differentiation	2/91	22/18493	0.00518902143641378	0.00518902143641378	0.121782371146672	RASGRP1/PTPRC	2	iHS
GO:0042094	interleukin-2 biosynthetic process	2/91	22/18493	0.00518902143641378	0.00518902143641378	0.121782371146672	CD4/PTPRC	2	iHS
GO:0007159	leukocyte cell-cell adhesion	6/91	327/18493	0.00553077086916086	0.00553077086916086	0.127438397616867	RASGRP1/GLI3/PTPN6/CD4/RC3H2/PTPRC	6	iHS
GO:0002822	regulation of adaptive immune response based on somatic recombination of immune receptors built from immunoglobulin superfamily domains	4/91	144/18493	0.00558297717923544	0.00558297717923544	0.127438397616867	PTPN6/CD4/RC3H2/PTPRC	4	iHS
GO:0006096	glycolytic process	3/91	74/18493	0.00580728999359062	0.00580728999359062	0.127842814133864	ENO2/TPI1/GAPDHS	3	iHS
GO:0002697	regulation of immune effector process	7/91	439/18493	0.00592145160968406	0.00592145160968406	0.127842814133864	RASGRP1/PTPN6/C1S/FFAR2/RNF216/RC3H2/PTPRC	7	iHS
GO:0030217	T cell differentiation	5/91	234/18493	0.00598504924702875	0.00598504924702875	0.127842814133864	RASGRP1/GLI3/CD4/RC3H2/PTPRC	5	iHS
GO:0006757	ATP generation from ADP	3/91	75/18493	0.00602798031909827	0.00602798031909827	0.127842814133864	ENO2/TPI1/GAPDHS	3	iHS
GO:0046639	negative regulation of alpha-beta T cell differentiation	2/91	24/18493	0.00616044257465678	0.00616044257465678	0.127842814133864	GLI3/RC3H2	2	iHS
GO:0050855	regulation of B cell receptor signaling pathway	2/91	24/18493	0.00616044257465678	0.00616044257465678	0.127842814133864	PTPN6/PTPRC	2	iHS
GO:0043405	regulation of MAP kinase activity	6/91	335/18493	0.00620508409042515	0.00620508409042515	0.127842814133864	SPRED1/RASGRP1/MAP3K6/PTPN6/MAP4K1/PTPRC	6	iHS
GO:0034109	homotypic cell-cell adhesion	3/91	76/18493	0.00625363362206994	0.00625363362206994	0.127842814133864	PTPN6/PRKCA/ACTB	3	iHS
GO:0060402	calcium ion transport into cytosol	4/91	149/18493	0.00629119091663171	0.00629119091663171	0.127842814133864	PTPN6/CD4/RYR1/PTPRC	4	iHS
GO:0051017	actin filament bundle assembly	4/91	151/18493	0.00659043949776237	0.00659043949776237	0.132310281863765	WASF2/SLC9A1/ACTN4/FSCN1	4	iHS
GO:0042866	pyruvate biosynthetic process	3/91	78/18493	0.00671994200142122	0.00671994200142122	0.133304112634709	ENO2/TPI1/GAPDHS	3	iHS
GO:0030098	lymphocyte differentiation	6/91	344/18493	0.00703336597903014	0.00703336597903014	0.136656393569163	RASGRP1/GLI3/PTPN6/CD4/RC3H2/PTPRC	6	iHS
GO:0019318	hexose metabolic process	5/91	244/18493	0.00711458910433295	0.00711458910433295	0.136656393569163	WDTC1/ENO2/GNB3/TPI1/GAPDHS	5	iHS
GO:0009156	ribonucleoside monophosphate biosynthetic process	4/91	155/18493	0.00721697694401897	0.00721697694401897	0.136656393569163	ENO2/ATIC/TPI1/GAPDHS	4	iHS
GO:0061572	actin filament bundle organization	4/91	155/18493	0.00721697694401897	0.00721697694401897	0.136656393569163	WASF2/SLC9A1/ACTN4/FSCN1	4	iHS
GO:0070838	divalent metal ion transport	7/91	459/18493	0.00749247837232891	0.00749247837232891	0.138681165822877	SLC9A1/PTPN6/CD4/PHB2/RYR1/CACNG4/PTPRC	7	iHS
GO:0002819	regulation of adaptive immune response	4/91	157/18493	0.00754450499614476	0.00754450499614476	0.138681165822877	PTPN6/CD4/RC3H2/PTPRC	4	iHS
GO:0072511	divalent inorganic cation transport	7/91	462/18493	0.00775247619456056	0.00775247619456056	0.138681165822877	SLC9A1/PTPN6/CD4/PHB2/RYR1/CACNG4/PTPRC	7	iHS
GO:0036151	phosphatidylcholine acyl-chain remodeling	2/91	27/18493	0.00775993058252774	0.00775993058252774	0.138681165822877	LPCAT2/LPCAT3	2	iHS
GO:0045577	regulation of B cell differentiation	2/91	27/18493	0.00775993058252774	0.00775993058252774	0.138681165822877	PTPN6/PTPRC	2	iHS
GO:0045582	positive regulation of T cell differentiation	3/91	83/18493	0.00797445937274233	0.00797445937274233	0.138681165822877	RASGRP1/GLI3/PTPRC	3	iHS
GO:0022409	positive regulation of cell-cell adhesion	5/91	251/18493	0.00798896531876788	0.00798896531876788	0.138681165822877	RASGRP1/GLI3/PTPN6/CD4/PTPRC	5	iHS
GO:0002460	adaptive immune response based on somatic recombination of immune receptors built from immunoglobulin superfamily domains	6/91	354/18493	0.00804481634979194	0.00804481634979194	0.138681165822877	PTPN6/CD4/C1S/RFTN1/RC3H2/PTPRC	6	iHS
GO:0060401	cytosolic calcium ion transport	4/91	161/18493	0.00822866291371332	0.00822866291371332	0.138681165822877	PTPN6/CD4/RYR1/PTPRC	4	iHS
GO:0046031	ADP metabolic process	3/91	84/18493	0.0082407749381516	0.0082407749381516	0.138681165822877	ENO2/TPI1/GAPDHS	3	iHS
GO:0021602	cranial nerve morphogenesis	2/91	28/18493	0.00833027839727363	0.00833027839727363	0.138681165822877	GLI3/NRP2	2	iHS
GO:1902745	positive regulation of lamellipodium organization	2/91	28/18493	0.00833027839727363	0.00833027839727363	0.138681165822877	WASF2/FSCN1	2	iHS
GO:1902600	proton transmembrane transport	4/91	162/18493	0.00840584830114027	0.00840584830114027	0.138681165822877	SLC9A1/ATP4A/ACTN4/ATP6V1G3	4	iHS
GO:0002695	negative regulation of leukocyte activation	4/91	164/18493	0.00876769179523761	0.00876769179523761	0.143232777212189	GLI3/PTPN6/RC3H2/PTPRC	4	iHS
GO:0006094	gluconeogenesis	3/91	87/18493	0.00907095616755458	0.00907095616755458	0.145431813054802	ENO2/TPI1/GAPDHS	3	iHS
GO:0050851	antigen receptor-mediated signaling pathway	5/91	259/18493	0.00907685605168315	0.00907685605168315	0.145431813054802	PTPN6/CD4/RFTN1/RC3H2/PTPRC	5	iHS
GO:0009124	nucleoside monophosphate biosynthetic process	4/91	167/18493	0.00932934320228263	0.00932934320228263	0.148053636984596	ENO2/ATIC/TPI1/GAPDHS	4	iHS
GO:0032743	positive regulation of interleukin-2 production	2/91	30/18493	0.00952560388895597	0.00952560388895597	0.148342655742423	CD4/PTPRC	2	iHS
GO:0046596	regulation of viral entry into host cell	2/91	30/18493	0.00952560388895597	0.00952560388895597	0.148342655742423	FCN3/CD4	2	iHS
GO:0019319	hexose biosynthetic process	3/91	90/18493	0.00994842343048817	0.00994842343048817	0.153492731875856	ENO2/TPI1/GAPDHS	3	iHS
GO:0048741	skeletal muscle fiber development	2/91	31/18493	0.0101502038334541	0.0101502038334541	0.155169219395053	RYR1/MYORG	2	iHS
GO:0046634	regulation of alpha-beta T cell activation	3/91	91/18493	0.0102515106200115	0.0102515106200115	0.155293218291658	GLI3/RC3H2/PTPRC	3	iHS
GO:0006165	nucleoside diphosphate phosphorylation	3/91	92/18493	0.010559926797169	0.010559926797169	0.15667908825344	ENO2/TPI1/GAPDHS	3	iHS
GO:0021522	spinal cord motor neuron differentiation	2/91	32/18493	0.0107925123919132	0.0107925123919132	0.15667908825344	GLI3/HOXC10	2	iHS
GO:0032594	protein transport within lipid bilayer	2/91	32/18493	0.0107925123919132	0.0107925123919132	0.15667908825344	CACNG4/RFTN1	2	iHS
GO:0072522	purine-containing compound biosynthetic process	5/91	271/18493	0.010894677129972	0.010894677129972	0.15667908825344	ENO2/ATIC/TPI1/GAPDHS/AMD1	5	iHS
GO:0071900	regulation of protein serine/threonine kinase activity	7/91	496/18493	0.0111867845898723	0.0111867845898723	0.15667908825344	SPRED1/RASGRP1/MAP3K6/PTPN6/MAP4K1/ACTB/PTPRC	7	iHS
GO:0045621	positive regulation of lymphocyte differentiation	3/91	94/18493	0.0111928133655835	0.0111928133655835	0.15667908825344	RASGRP1/GLI3/PTPRC	3	iHS
GO:0046939	nucleotide phosphorylation	3/91	94/18493	0.0111928133655835	0.0111928133655835	0.15667908825344	ENO2/TPI1/GAPDHS	3	iHS
GO:0010092	specification of animal organ identity	2/91	33/18493	0.0114523441396645	0.0114523441396645	0.15667908825344	GLI3/HOXC11	2	iHS
GO:0098751	bone cell development	2/91	33/18493	0.0114523441396645	0.0114523441396645	0.15667908825344	WASF2/PTPN6	2	iHS
GO:0042098	T cell proliferation	4/91	178/18493	0.0115879952843994	0.0115879952843994	0.15667908825344	PTPN6/CD4/RC3H2/PTPRC	4	iHS
GO:0007162	negative regulation of cell adhesion	5/91	276/18493	0.0117207554754074	0.0117207554754074	0.15667908825344	GLI3/PTPN6/ACTN4/RC3H2/PTPRC	5	iHS
GO:0009135	purine nucleoside diphosphate metabolic process	3/91	96/18493	0.0118472112062773	0.0118472112062773	0.15667908825344	ENO2/TPI1/GAPDHS	3	iHS
GO:0009179	purine ribonucleoside diphosphate metabolic process	3/91	96/18493	0.0118472112062773	0.0118472112062773	0.15667908825344	ENO2/TPI1/GAPDHS	3	iHS
GO:0032414	positive regulation of ion transmembrane transporter activity	3/91	96/18493	0.0118472112062773	0.0118472112062773	0.15667908825344	SLC9A1/ACTN4/CACNG4	3	iHS
GO:0046364	monosaccharide biosynthetic process	3/91	96/18493	0.0118472112062773	0.0118472112062773	0.15667908825344	ENO2/TPI1/GAPDHS	3	iHS
GO:0010765	positive regulation of sodium ion transport	2/91	34/18493	0.0121295150129242	0.0121295150129242	0.15667908825344	SLC9A1/ACTN4	2	iHS
GO:0014904	myotube cell development	2/91	34/18493	0.0121295150129242	0.0121295150129242	0.15667908825344	RYR1/MYORG	2	iHS
GO:0048665	neuron fate specification	2/91	34/18493	0.0121295150129242	0.0121295150129242	0.15667908825344	GLI3/HOXC10	2	iHS
GO:0140115	export across plasma membrane	2/91	34/18493	0.0121295150129242	0.0121295150129242	0.15667908825344	SLC9A1/ATP4A	2	iHS
GO:0009185	ribonucleoside diphosphate metabolic process	3/91	98/18493	0.0125232382643651	0.0125232382643651	0.160520535809635	ENO2/TPI1/GAPDHS	3	iHS
GO:0002707	negative regulation of lymphocyte mediated immunity	2/91	35/18493	0.0128238423001317	0.0128238423001317	0.162323704690723	PTPN6/PTPRC	2	iHS
GO:0034404	nucleobase-containing small molecule biosynthetic process	4/91	184/18493	0.0129561592467927	0.0129561592467927	0.162323704690723	ENO2/TPI1/GAPDHS/AMD1	4	iHS
GO:0050866	negative regulation of cell activation	4/91	184/18493	0.0129561592467927	0.0129561592467927	0.162323704690723	GLI3/PTPN6/RC3H2/PTPRC	4	iHS
GO:0010591	regulation of lamellipodium assembly	2/91	36/18493	0.0135351446333381	0.0135351446333381	0.168312128472696	WASF2/FSCN1	2	iHS
GO:0005996	monosaccharide metabolic process	5/91	287/18493	0.0136864597163046	0.0136864597163046	0.168933066127955	WDTC1/ENO2/GNB3/TPI1/GAPDHS	5	iHS
GO:0046636	negative regulation of alpha-beta T cell activation	2/91	37/18493	0.0142632419796458	0.0142632419796458	0.173482228611443	GLI3/RC3H2	2	iHS
GO:2000648	positive regulation of stem cell proliferation	2/91	37/18493	0.0142632419796458	0.0142632419796458	0.173482228611443	GLI3/PTPRC	2	iHS
GO:0032411	positive regulation of transporter activity	3/91	104/18493	0.0146821271875437	0.0146821271875437	0.177283046055543	SLC9A1/ACTN4/CACNG4	3	iHS
GO:0001909	leukocyte mediated cytotoxicity	3/91	105/18493	0.0150611364928038	0.0150611364928038	0.18055114780847	RASGRP1/PTPN6/PTPRC	3	iHS
GO:0019359	nicotinamide nucleotide biosynthetic process	3/91	106/18493	0.0154456561457948	0.0154456561457948	0.181248878271262	ENO2/TPI1/GAPDHS	3	iHS
GO:0019363	pyridine nucleotide biosynthetic process	3/91	106/18493	0.0154456561457948	0.0154456561457948	0.181248878271262	ENO2/TPI1/GAPDHS	3	iHS
GO:0050868	negative regulation of T cell activation	3/91	106/18493	0.0154456561457948	0.0154456561457948	0.181248878271262	GLI3/PTPN6/RC3H2	3	iHS
GO:0007257	activation of JUN kinase activity	2/91	39/18493	0.0157691082042191	0.0157691082042191	0.182474402684787	MAP3K6/MAP4K1	2	iHS
GO:0043277	apoptotic cell clearance	2/91	39/18493	0.0157691082042191	0.0157691082042191	0.182474402684787	FCN3/MARCO	2	iHS
GO:0072525	pyridine-containing compound biosynthetic process	3/91	109/18493	0.0166323600852305	0.0166323600852305	0.191136305008493	ENO2/TPI1/GAPDHS	3	iHS
GO:0035088	establishment or maintenance of apical/basal cell polarity	2/91	41/18493	0.0173400270895501	0.0173400270895501	0.195162375060854	FSCN1/PARD3B	2	iHS
GO:0061245	establishment or maintenance of bipolar cell polarity	2/91	41/18493	0.0173400270895501	0.0173400270895501	0.195162375060854	FSCN1/PARD3B	2	iHS
GO:0002698	negative regulation of immune effector process	3/91	111/18493	0.0174511902652331	0.0174511902652331	0.195162375060854	PTPN6/RC3H2/PTPRC	3	iHS
GO:0021987	cerebral cortex development	3/91	111/18493	0.0174511902652331	0.0174511902652331	0.195162375060854	GLI3/ATIC/NRP2	3	iHS
GO:0045581	negative regulation of T cell differentiation	2/91	42/18493	0.0181494451417616	0.0181494451417616	0.20053052006836	GLI3/RC3H2	2	iHS
GO:0032869	cellular response to insulin stimulus	4/91	204/18493	0.0182460662879182	0.0182460662879182	0.20053052006836	SLC9A1/WDTC1/ENHO/ATP6V1G3	4	iHS
GO:0006090	pyruvate metabolic process	3/91	113/18493	0.0182922344269559	0.0182922344269559	0.20053052006836	ENO2/TPI1/GAPDHS	3	iHS
GO:0010613	positive regulation of cardiac muscle hypertrophy	2/91	43/18493	0.0189746055726693	0.0189746055726693	0.203985063643704	SLC9A1/PRKCA	2	iHS
GO:0014742	positive regulation of muscle hypertrophy	2/91	43/18493	0.0189746055726693	0.0189746055726693	0.203985063643704	SLC9A1/PRKCA	2	iHS
GO:0021795	cerebral cortex cell migration	2/91	43/18493	0.0189746055726693	0.0189746055726693	0.203985063643704	GLI3/NRP2	2	iHS
GO:0006754	ATP biosynthetic process	3/91	116/18493	0.0195955391739292	0.0195955391739292	0.20666048309347	ENO2/TPI1/GAPDHS	3	iHS
GO:0009132	nucleoside diphosphate metabolic process	3/91	116/18493	0.0195955391739292	0.0195955391739292	0.20666048309347	ENO2/TPI1/GAPDHS	3	iHS
GO:0051209	release of sequestered calcium ion into cytosol	3/91	116/18493	0.0195955391739292	0.0195955391739292	0.20666048309347	PTPN6/RYR1/PTPRC	3	iHS
GO:0050850	positive regulation of calcium-mediated signaling	2/91	44/18493	0.0198153374592243	0.0198153374592243	0.207664211836822	SLC9A1/CD4	2	iHS
GO:0051235	maintenance of location	5/91	318/18493	0.0203939354340731	0.0203939354340731	0.212090740594344	PTPN6/CD4/FFAR2/RYR1/PTPRC	5	iHS
GO:0051283	negative regulation of sequestering of calcium ion	3/91	118/18493	0.0204922797055622	0.0204922797055622	0.212090740594344	PTPN6/RYR1/PTPRC	3	iHS
GO:0002704	negative regulation of leukocyte mediated immunity	2/91	45/18493	0.0206714711467306	0.0206714711467306	0.212624683724981	PTPN6/PTPRC	2	iHS
GO:0051282	regulation of sequestering of calcium ion	3/91	120/18493	0.0214113425773029	0.0214113425773029	0.217558615215761	PTPN6/RYR1/PTPRC	3	iHS
GO:0021517	ventral spinal cord development	2/91	46/18493	0.0215428382407268	0.0215428382407268	0.217558615215761	GLI3/HOXC10	2	iHS
GO:0060443	mammary gland morphogenesis	2/91	46/18493	0.0215428382407268	0.0215428382407268	0.217558615215761	GLI3/PHB2	2	iHS
GO:0009108	coenzyme biosynthetic process	4/91	217/18493	0.022311951822201	0.022311951822201	0.221706701429282	ENO2/ATIC/TPI1/GAPDHS	4	iHS
GO:0050853	B cell receptor signaling pathway	3/91	122/18493	0.0223527413443546	0.0223527413443546	0.221706701429282	PTPN6/RFTN1/PTPRC	3	iHS
GO:1903038	negative regulation of leukocyte cell-cell adhesion	3/91	122/18493	0.0223527413443546	0.0223527413443546	0.221706701429282	GLI3/PTPN6/RC3H2	3	iHS
GO:0007043	cell-cell junction assembly	3/91	123/18493	0.0228318189004561	0.0228318189004561	0.223733404440694	ACTN4/PRKCA/FSCN1	3	iHS
GO:0051208	sequestering of calcium ion	3/91	123/18493	0.0228318189004561	0.0228318189004561	0.223733404440694	PTPN6/RYR1/PTPRC	3	iHS
GO:0055078	sodium ion homeostasis	2/91	48/18493	0.0233306053231405	0.0233306053231405	0.223733404440694	SLC9A1/ATP4A	2	iHS
GO:1902743	regulation of lamellipodium organization	2/91	48/18493	0.0233306053231405	0.0233306053231405	0.223733404440694	WASF2/FSCN1	2	iHS
GO:0007188	adenylate cyclase-modulating G protein-coupled receptor signaling pathway	4/91	221/18493	0.02366568795139	0.02366568795139	0.223733404440694	GPR3/WASF2/PRKCA/MARCO	4	iHS
GO:0030326	embryonic limb morphogenesis	3/91	125/18493	0.0238067308250453	0.0238067308250453	0.223733404440694	GLI3/HOXC11/HOXC10	3	iHS
GO:0035113	embryonic appendage morphogenesis	3/91	125/18493	0.0238067308250453	0.0238067308250453	0.223733404440694	GLI3/HOXC11/HOXC10	3	iHS
GO:0042110	T cell activation	6/91	451/18493	0.0238595212328348	0.0238595212328348	0.223733404440694	RASGRP1/GLI3/PTPN6/CD4/RC3H2/PTPRC	6	iHS
GO:0021545	cranial nerve development	2/91	49/18493	0.0242466747514121	0.0242466747514121	0.223733404440694	GLI3/NRP2	2	iHS
GO:0050732	negative regulation of peptidyl-tyrosine phosphorylation	2/91	49/18493	0.0242466747514121	0.0242466747514121	0.223733404440694	PTPN6/PTPRC	2	iHS
GO:0099518	vesicle cytoskeletal trafficking	2/91	49/18493	0.0242466747514121	0.0242466747514121	0.223733404440694	RASGRP1/ACTN4	2	iHS
GO:0051251	positive regulation of lymphocyte activation	5/91	333/18493	0.0242989312862837	0.0242989312862837	0.223733404440694	RASGRP1/GLI3/PTPN6/CD4/PTPRC	5	iHS
GO:0002920	regulation of humoral immune response	3/91	126/18493	0.0243025640515334	0.0243025640515334	0.223733404440694	PTPN6/C1S/PTPRC	3	iHS
GO:0009206	purine ribonucleoside triphosphate biosynthetic process	3/91	127/18493	0.0248039806344472	0.0248039806344472	0.225853904770376	ENO2/TPI1/GAPDHS	3	iHS
GO:0032680	regulation of tumor necrosis factor production	3/91	127/18493	0.0248039806344472	0.0248039806344472	0.225853904770376	RASGRP1/PTPN6/PTPRC	3	iHS
GO:0009145	purine nucleoside triphosphate biosynthetic process	3/91	128/18493	0.0253109789236413	0.0253109789236413	0.229217846888582	ENO2/TPI1/GAPDHS	3	iHS
GO:0032640	tumor necrosis factor production	3/91	129/18493	0.0258235568473337	0.0258235568473337	0.231418526606141	RASGRP1/PTPN6/PTPRC	3	iHS
GO:0045620	negative regulation of lymphocyte differentiation	2/91	51/18493	0.0261223682054398	0.0261223682054398	0.231418526606141	GLI3/RC3H2	2	iHS
GO:0006909	phagocytosis	5/91	342/18493	0.0268590028742287	0.0268590028742287	0.231418526606141	WASF2/FCN3/ACTB/MARCO/PTPRC	5	iHS
GO:0050777	negative regulation of immune response	3/91	131/18493	0.0268654412357978	0.0268654412357978	0.231418526606141	PTPN6/RC3H2/PTPRC	3	iHS
GO:1903555	regulation of tumor necrosis factor superfamily cytokine production	3/91	131/18493	0.0268654412357978	0.0268654412357978	0.231418526606141	RASGRP1/PTPN6/PTPRC	3	iHS
GO:0002712	regulation of B cell mediated immunity	2/91	52/18493	0.0270816690169221	0.0270816690169221	0.231418526606141	PTPN6/PTPRC	2	iHS
GO:0002763	positive regulation of myeloid leukocyte differentiation	2/91	52/18493	0.0270816690169221	0.0270816690169221	0.231418526606141	CD4/PRKCA	2	iHS
GO:0002889	regulation of immunoglobulin mediated immune response	2/91	52/18493	0.0270816690169221	0.0270816690169221	0.231418526606141	PTPN6/PTPRC	2	iHS
GO:0021515	cell differentiation in spinal cord	2/91	52/18493	0.0270816690169221	0.0270816690169221	0.231418526606141	GLI3/HOXC10	2	iHS
GO:0032964	collagen biosynthetic process	2/91	52/18493	0.0270816690169221	0.0270816690169221	0.231418526606141	P3H3/TRAM2	2	iHS
GO:2000649	regulation of sodium ion transmembrane transporter activity	2/91	52/18493	0.0270816690169221	0.0270816690169221	0.231418526606141	SLC9A1/ACTN4	2	iHS
GO:0097553	calcium ion transmembrane import into cytosol	3/91	132/18493	0.027394741497995	0.027394741497995	0.232188490355839	PTPN6/RYR1/PTPRC	3	iHS
GO:0002449	lymphocyte mediated immunity	5/91	344/18493	0.0274504586039768	0.0274504586039768	0.232188490355839	RASGRP1/PTPN6/C1S/RFTN1/PTPRC	5	iHS
GO:0009201	ribonucleoside triphosphate biosynthetic process	3/91	133/18493	0.0279296090002802	0.0279296090002802	0.234917527303604	ENO2/TPI1/GAPDHS	3	iHS
GO:0032663	regulation of interleukin-2 production	2/91	53/18493	0.0280550590882794	0.0280550590882794	0.234917527303604	CD4/PTPRC	2	iHS
GO:0046631	alpha-beta T cell activation	3/91	134/18493	0.0284700396440765	0.0284700396440765	0.237009152808146	GLI3/RC3H2/PTPRC	3	iHS
GO:0051249	regulation of lymphocyte activation	6/91	472/18493	0.0289598067705358	0.0289598067705358	0.237009152808146	RASGRP1/GLI3/PTPN6/CD4/RC3H2/PTPRC	6	iHS
GO:0002433	immune response-regulating cell surface receptor signaling pathway involved in phagocytosis	3/91	135/18493	0.029016028941389	0.029016028941389	0.237009152808146	WASF2/ACTB/PTPRC	3	iHS
GO:0038096	Fc-gamma receptor signaling pathway involved in phagocytosis	3/91	135/18493	0.029016028941389	0.029016028941389	0.237009152808146	WASF2/ACTB/PTPRC	3	iHS
GO:0071706	tumor necrosis factor superfamily cytokine production	3/91	135/18493	0.029016028941389	0.029016028941389	0.237009152808146	RASGRP1/PTPN6/PTPRC	3	iHS
GO:0048705	skeletal system morphogenesis	4/91	236/18493	0.0291816136420008	0.0291816136420008	0.23701677966165	GLI3/HOXC9/HOXC4/HOXC11	4	iHS
GO:0030048	actin filament-based movement	3/91	136/18493	0.0295675720200068	0.0295675720200068	0.23701677966165	WASF2/SLC9A1/ACTN4	3	iHS
GO:1904064	positive regulation of cation transmembrane transport	3/91	136/18493	0.0295675720200068	0.0295675720200068	0.23701677966165	SLC9A1/ACTN4/CACNG4	3	iHS
GO:0006732	coenzyme metabolic process	5/91	351/18493	0.0295859227170828	0.0295859227170828	0.23701677966165	ENO2/ATIC/TPI1/GAPDHS/AMD1	5	iHS
GO:0001912	positive regulation of leukocyte mediated cytotoxicity	2/91	55/18493	0.0300434738032818	0.0300434738032818	0.239034298366756	RASGRP1/PTPRC	2	iHS
GO:0051250	negative regulation of lymphocyte activation	3/91	137/18493	0.0301246636286594	0.0301246636286594	0.239034298366756	GLI3/PTPN6/RC3H2	3	iHS
GO:0009152	purine ribonucleotide biosynthetic process	4/91	239/18493	0.0303689934341943	0.0303689934341943	0.239830963364078	ENO2/ATIC/TPI1/GAPDHS	4	iHS
GO:0038094	Fc-gamma receptor signaling pathway	3/91	138/18493	0.0306872981421257	0.0306872981421257	0.241201553917503	WASF2/ACTB/PTPRC	3	iHS
GO:0022029	telencephalon cell migration	2/91	56/18493	0.0310581848088342	0.0310581848088342	0.242970627884283	GLI3/NRP2	2	iHS
GO:0002431	Fc receptor mediated stimulatory signaling pathway	3/91	140/18493	0.0318291715432008	0.0318291715432008	0.244137007306897	WASF2/ACTB/PTPRC	3	iHS
GO:0009166	nucleotide catabolic process	3/91	140/18493	0.0318291715432008	0.0318291715432008	0.244137007306897	ENO2/TPI1/GAPDHS	3	iHS
GO:0035725	sodium ion transmembrane transport	3/91	140/18493	0.0318291715432008	0.0318291715432008	0.244137007306897	SLC9A1/ATP4A/ACTN4	3	iHS
GO:0046330	positive regulation of JNK cascade	3/91	140/18493	0.0318291715432008	0.0318291715432008	0.244137007306897	RASGRP1/MAP3K6/MAP4K1	3	iHS
GO:0042108	positive regulation of cytokine biosynthetic process	2/91	57/18493	0.0320863577828173	0.0320863577828173	0.244137007306897	CD4/PTPRC	2	iHS
GO:0050854	regulation of antigen receptor-mediated signaling pathway	2/91	57/18493	0.0320863577828173	0.0320863577828173	0.244137007306897	PTPN6/PTPRC	2	iHS
GO:0022898	regulation of transmembrane transporter activity	4/91	245/18493	0.0328287677759288	0.0328287677759288	0.248650427699978	SLC9A1/ACTN4/CACNG4/ACTB	4	iHS
GO:0042267	natural killer cell mediated cytotoxicity	2/91	58/18493	0.0331278388375077	0.0331278388375077	0.249780275683613	RASGRP1/PTPN6	2	iHS
GO:0051668	localization within membrane	3/91	143/18493	0.033583391856597	0.033583391856597	0.2509441081378	CACNG4/RFTN1/PTPRC	3	iHS
GO:1901657	glycosyl compound metabolic process	3/91	143/18493	0.033583391856597	0.033583391856597	0.2509441081378	ATIC/AMD1/MYORG	3	iHS
GO:0045088	regulation of innate immune response	5/91	365/18493	0.0341661323444735	0.0341661323444735	0.253045015382812	RASGRP1/PTPN6/FFAR2/RFTN1/MARCO	5	iHS
GO:0021885	forebrain cell migration	2/91	59/18493	0.0341824752441352	0.0341824752441352	0.253045015382812	GLI3/NRP2	2	iHS
GO:0009142	nucleoside triphosphate biosynthetic process	3/91	145/18493	0.0347803923414269	0.0347803923414269	0.253045015382812	ENO2/TPI1/GAPDHS	3	iHS
GO:0019362	pyridine nucleotide metabolic process	3/91	145/18493	0.0347803923414269	0.0347803923414269	0.253045015382812	ENO2/TPI1/GAPDHS	3	iHS
GO:0046496	nicotinamide nucleotide metabolic process	3/91	145/18493	0.0347803923414269	0.0347803923414269	0.253045015382812	ENO2/TPI1/GAPDHS	3	iHS
GO:0002706	regulation of lymphocyte mediated immunity	3/91	146/18493	0.0353871243614343	0.0353871243614343	0.253045015382812	RASGRP1/PTPN6/PTPRC	3	iHS
GO:0035107	appendage morphogenesis	3/91	146/18493	0.0353871243614343	0.0353871243614343	0.253045015382812	GLI3/HOXC11/HOXC10	3	iHS
GO:0035108	limb morphogenesis	3/91	146/18493	0.0353871243614343	0.0353871243614343	0.253045015382812	GLI3/HOXC11/HOXC10	3	iHS
GO:1901292	nucleoside phosphate catabolic process	3/91	146/18493	0.0353871243614343	0.0353871243614343	0.253045015382812	ENO2/TPI1/GAPDHS	3	iHS
GO:0009260	ribonucleotide biosynthetic process	4/91	253/18493	0.0362856661110413	0.0362856661110413	0.253045015382812	ENO2/ATIC/TPI1/GAPDHS	4	iHS
GO:0035794	positive regulation of mitochondrial membrane permeability	2/91	61/18493	0.0363306089481002	0.0363306089481002	0.253045015382812	SLC9A1/TMEM14A	2	iHS
GO:0042733	embryonic digit morphogenesis	2/91	61/18493	0.0363306089481002	0.0363306089481002	0.253045015382812	GLI3/HOXC11	2	iHS
GO:0046635	positive regulation of alpha-beta T cell activation	2/91	61/18493	0.0363306089481002	0.0363306089481002	0.253045015382812	GLI3/PTPRC	2	iHS
GO:0048747	muscle fiber development	2/91	61/18493	0.0363306089481002	0.0363306089481002	0.253045015382812	RYR1/MYORG	2	iHS
GO:0002696	positive regulation of leukocyte activation	5/91	372/18493	0.0366131661837628	0.0366131661837628	0.253045015382812	RASGRP1/GLI3/PTPN6/CD4/PTPRC	5	iHS
GO:0034767	positive regulation of ion transmembrane transport	3/91	148/18493	0.0366170081196651	0.0366170081196651	0.253045015382812	SLC9A1/ACTN4/CACNG4	3	iHS
GO:0002455	humoral immune response mediated by circulating immunoglobulin	3/91	149/18493	0.0372401413498644	0.0372401413498644	0.253045015382812	PTPN6/C1S/PTPRC	3	iHS
GO:0002228	natural killer cell mediated immunity	2/91	62/18493	0.0374238065156345	0.0374238065156345	0.253045015382812	RASGRP1/PTPN6	2	iHS
GO:0032623	interleukin-2 production	2/91	62/18493	0.0374238065156345	0.0374238065156345	0.253045015382812	CD4/PTPRC	2	iHS
GO:0048645	animal organ formation	2/91	62/18493	0.0374238065156345	0.0374238065156345	0.253045015382812	GLI3/HOXC11	2	iHS
GO:1902305	regulation of sodium ion transmembrane transport	2/91	62/18493	0.0374238065156345	0.0374238065156345	0.253045015382812	SLC9A1/ACTN4	2	iHS
GO:0001818	negative regulation of cytokine production	4/91	256/18493	0.0376344106253126	0.0376344106253126	0.253045015382812	PTPN6/FN1/RNF216/PTPRC	4	iHS
GO:0007187	G protein-coupled receptor signaling pathway, coupled to cyclic nucleotide second messenger	4/91	256/18493	0.0376344106253126	0.0376344106253126	0.253045015382812	GPR3/WASF2/PRKCA/MARCO	4	iHS
GO:0000187	activation of MAPK activity	3/91	150/18493	0.0378687226121679	0.0378687226121679	0.253045015382812	MAP3K6/MAP4K1/PTPRC	3	iHS
GO:0072524	pyridine-containing compound metabolic process	3/91	150/18493	0.0378687226121679	0.0378687226121679	0.253045015382812	ENO2/TPI1/GAPDHS	3	iHS
GO:0046637	regulation of alpha-beta T cell differentiation	2/91	63/18493	0.038529559960775	0.038529559960775	0.253045015382812	GLI3/RC3H2	2	iHS
GO:1905710	positive regulation of membrane permeability	2/91	63/18493	0.038529559960775	0.038529559960775	0.253045015382812	SLC9A1/TMEM14A	2	iHS
GO:0006164	purine nucleotide biosynthetic process	4/91	258/18493	0.0385494874537073	0.0385494874537073	0.253045015382812	ENO2/ATIC/TPI1/GAPDHS	4	iHS
GO:0043406	positive regulation of MAP kinase activity	4/91	258/18493	0.0385494874537073	0.0385494874537073	0.253045015382812	RASGRP1/MAP3K6/MAP4K1/PTPRC	4	iHS
GO:0032868	response to insulin	4/91	259/18493	0.0390118032404057	0.0390118032404057	0.253045015382812	SLC9A1/WDTC1/ENHO/ATP6V1G3	4	iHS
GO:0046390	ribose phosphate biosynthetic process	4/91	259/18493	0.0390118032404057	0.0390118032404057	0.253045015382812	ENO2/ATIC/TPI1/GAPDHS	4	iHS
GO:0016052	carbohydrate catabolic process	3/91	152/18493	0.0391421887576359	0.0391421887576359	0.253045015382812	ENO2/TPI1/GAPDHS	3	iHS
GO:0030168	platelet activation	3/91	152/18493	0.0391421887576359	0.0391421887576359	0.253045015382812	PTPN6/PRKCA/ACTB	3	iHS
GO:0032409	regulation of transporter activity	4/91	260/18493	0.0394773050901728	0.0394773050901728	0.253045015382812	SLC9A1/ACTN4/CACNG4/ACTB	4	iHS
GO:0043270	positive regulation of ion transport	4/91	260/18493	0.0394773050901728	0.0394773050901728	0.253045015382812	SLC9A1/CD4/ACTN4/CACNG4	4	iHS
GO:0021872	forebrain generation of neurons	2/91	64/18493	0.0396477222383127	0.0396477222383127	0.253045015382812	GLI3/NRP2	2	iHS
GO:0031343	positive regulation of cell killing	2/91	64/18493	0.0396477222383127	0.0396477222383127	0.253045015382812	RASGRP1/PTPRC	2	iHS
GO:0072091	regulation of stem cell proliferation	2/91	64/18493	0.0396477222383127	0.0396477222383127	0.253045015382812	GLI3/PTPRC	2	iHS
GO:0042129	regulation of T cell proliferation	3/91	153/18493	0.0397870526397864	0.0397870526397864	0.253045015382812	PTPN6/CD4/PTPRC	3	iHS
GO:0050867	positive regulation of cell activation	5/91	384/18493	0.041054969026779	0.041054969026779	0.259370808849663	RASGRP1/GLI3/PTPN6/CD4/PTPRC	5	iHS
GO:0045216	cell-cell junction organization	3/91	155/18493	0.0410929872770029	0.0410929872770029	0.259370808849663	ACTN4/PRKCA/FSCN1	3	iHS
GO:0046651	lymphocyte proliferation	4/91	264/18493	0.0413711854820358	0.0413711854820358	0.260141356973437	PTPN6/CD4/RC3H2/PTPRC	4	iHS
GO:0032677	regulation of interleukin-8 production	2/91	66/18493	0.0419206906764171	0.0419206906764171	0.262605672104346	FFAR2/PTPRC	2	iHS
GO:0032943	mononuclear cell proliferation	4/91	266/18493	0.0423372547553018	0.0423372547553018	0.264221857984005	PTPN6/CD4/RC3H2/PTPRC	4	iHS
GO:0030032	lamellipodium assembly	2/91	67/18493	0.0430752082916485	0.0430752082916485	0.26496409218982	WASF2/FSCN1	2	iHS
GO:0048663	neuron fate commitment	2/91	67/18493	0.0430752082916485	0.0430752082916485	0.26496409218982	GLI3/HOXC10	2	iHS
GO:0061515	myeloid cell development	2/91	67/18493	0.0430752082916485	0.0430752082916485	0.26496409218982	WASF2/PTPN6	2	iHS
GO:0001906	cell killing	3/91	158/18493	0.0430922334392099	0.0430922334392099	0.26496409218982	RASGRP1/PTPN6/PTPRC	3	iHS
GO:0099173	postsynapse organization	3/91	159/18493	0.0437693591699139	0.0437693591699139	0.268138140735192	WASF2/ACTB/NRP2	3	iHS
GO:0006733	oxidoreduction coenzyme metabolic process	3/91	162/18493	0.0458326903345297	0.0458326903345297	0.274238667348903	ENO2/TPI1/GAPDHS	3	iHS
GO:1901224	positive regulation of NIK/NF-kappaB signaling	2/91	70/18493	0.0466091864090513	0.0466091864090513	0.274238667348903	ACTN4/RC3H2	2	iHS
GO:0002713	negative regulation of B cell mediated immunity	1/91	10/18493	0.0481438083275098	0.0481438083275098	0.274238667348903	PTPN6	1	iHS
GO:0002890	negative regulation of immunoglobulin mediated immune response	1/91	10/18493	0.0481438083275098	0.0481438083275098	0.274238667348903	PTPN6	1	iHS
GO:0002934	desmosome organization	1/91	10/18493	0.0481438083275098	0.0481438083275098	0.274238667348903	PRKCA	1	iHS
GO:0006188	IMP biosynthetic process	1/91	10/18493	0.0481438083275098	0.0481438083275098	0.274238667348903	ATIC	1	iHS
GO:0009396	folic acid-containing compound biosynthetic process	1/91	10/18493	0.0481438083275098	0.0481438083275098	0.274238667348903	ATIC	1	iHS
GO:0016139	glycoside catabolic process	1/91	10/18493	0.0481438083275098	0.0481438083275098	0.274238667348903	MYORG	1	iHS
GO:0035878	nail development	1/91	10/18493	0.0481438083275098	0.0481438083275098	0.274238667348903	HOXC13	1	iHS
GO:0048304	positive regulation of isotype switching to IgG isotypes	1/91	10/18493	0.0481438083275098	0.0481438083275098	0.274238667348903	PTPRC	1	iHS
GO:0098792	xenophagy	1/91	10/18493	0.0481438083275098	0.0481438083275098	0.274238667348903	WIPI2	1	iHS
GO:1902713	regulation of interferon-gamma secretion	1/91	10/18493	0.0481438083275098	0.0481438083275098	0.274238667348903	RASGRP1	1	iHS
GO:2000628	regulation of miRNA metabolic process	1/91	10/18493	0.0481438083275098	0.0481438083275098	0.274238667348903	RC3H2	1	iHS
GO:0051188	cofactor biosynthetic process	4/91	279/18493	0.0489274207168723	0.0489274207168723	0.274238667348903	ENO2/ATIC/TPI1/GAPDHS	4	iHS
GO:0036158	outer dynein arm assembly	2/33	17/18493	0.000412982521210479	0.000412982521210479	0.132126932331308	LRRC6/DNAI1	2	ROH
GO:0071731	response to nitric oxide	2/33	19/18493	0.000518106504644251	0.000518106504644251	0.132126932331308	FOXO1/CCL19	2	ROH
GO:0032872	regulation of stress-activated MAPK cascade	4/33	235/18493	0.000778649921425613	0.000778649921425613	0.132126932331308	FOXO1/RASGRP1/CCL19/FOXM1	4	ROH
GO:0070302	regulation of stress-activated protein kinase signaling cascade	4/33	237/18493	0.000803656762479416	0.000803656762479416	0.132126932331308	FOXO1/RASGRP1/CCL19/FOXM1	4	ROH
GO:2000781	positive regulation of double-strand break repair	2/33	28/18493	0.00113384298923984	0.00113384298923984	0.132126932331308	DDX11/FOXM1	2	ROH
GO:0007548	sex differentiation	4/33	268/18493	0.00126776398086665	0.00126776398086665	0.132126932331308	CCDC182/LRRC6/CNTFR/FKBP4	4	ROH
GO:0070286	axonemal dynein complex assembly	2/33	31/18493	0.00139014791800859	0.00139014791800859	0.132126932331308	LRRC6/DNAI1	2	ROH
GO:0051403	stress-activated MAPK cascade	4/33	284/18493	0.00156900732143429	0.00156900732143429	0.132126932331308	FOXO1/RASGRP1/CCL19/FOXM1	4	ROH
GO:0071236	cellular response to antibiotic	3/33	141/18493	0.00200220196470877	0.00200220196470877	0.149872427767674	FOXO1/DDX11/SIGMAR1	3	ROH
GO:0031098	stress-activated protein kinase signaling cascade	4/33	313/18493	0.00223677272491365	0.00223677272491365	0.150687846731025	FOXO1/RASGRP1/CCL19/FOXM1	4	ROH
GO:0032873	negative regulation of stress-activated MAPK cascade	2/33	49/18493	0.0034459289605169	0.0034459289605169	0.177816608661481	FOXO1/FOXM1	2	ROH
GO:0070303	negative regulation of stress-activated protein kinase signaling cascade	2/33	49/18493	0.0034459289605169	0.0034459289605169	0.177816608661481	FOXO1/FOXM1	2	ROH
GO:0097366	response to bronchodilator	2/33	52/18493	0.00387251016831767	0.00387251016831767	0.177816608661481	FOXO1/CCL19	2	ROH
GO:0043551	regulation of phosphatidylinositol 3-kinase activity	2/33	54/18493	0.0041698678076412	0.0041698678076412	0.177816608661481	CCL19/WASHC1	2	ROH
GO:0035082	axoneme assembly	2/33	61/18493	0.00529118499124196	0.00529118499124196	0.177816608661481	LRRC6/DNAI1	2	ROH
GO:0045739	positive regulation of DNA repair	2/33	61/18493	0.00529118499124196	0.00529118499124196	0.177816608661481	DDX11/FOXM1	2	ROH
GO:0003341	cilium movement	2/33	63/18493	0.00563428232479994	0.00563428232479994	0.177816608661481	LRRC6/DNAI1	2	ROH
GO:0043550	regulation of lipid kinase activity	2/33	63/18493	0.00563428232479994	0.00563428232479994	0.177816608661481	CCL19/WASHC1	2	ROH
GO:2000779	regulation of double-strand break repair	2/33	72/18493	0.00730053956005646	0.00730053956005646	0.177816608661481	DDX11/FOXM1	2	ROH
GO:0000302	response to reactive oxygen species	3/33	224/18493	0.00731956889241772	0.00731956889241772	0.177816608661481	FOXO1/CCL19/SIGMAR1	3	ROH
GO:0032760	positive regulation of tumor necrosis factor production	2/33	73/18493	0.00749785863122399	0.00749785863122399	0.177816608661481	RASGRP1/CCL19	2	ROH
GO:1903557	positive regulation of tumor necrosis factor superfamily cytokine production	2/33	76/18493	0.00810420430232047	0.00810420430232047	0.177816608661481	RASGRP1/CCL19	2	ROH
GO:0097237	cellular response to toxic substance	3/33	235/18493	0.00834560452918628	0.00834560452918628	0.177816608661481	FOXO1/DDX11/SIGMAR1	3	ROH
GO:0045582	positive regulation of T cell differentiation	2/33	83/18493	0.0096018380030918	0.0096018380030918	0.177816608661481	RASGRP1/CCL19	2	ROH
GO:1903725	regulation of phospholipid metabolic process	2/33	86/18493	0.0102786232987988	0.0102786232987988	0.177816608661481	CCL19/WASHC1	2	ROH
GO:0001578	microtubule bundle formation	2/33	89/18493	0.0109760442503177	0.0109760442503177	0.177816608661481	LRRC6/DNAI1	2	ROH
GO:0030317	flagellated sperm motility	2/33	89/18493	0.0109760442503177	0.0109760442503177	0.177816608661481	LRRC6/DNAI1	2	ROH
GO:0097722	sperm motility	2/33	89/18493	0.0109760442503177	0.0109760442503177	0.177816608661481	LRRC6/DNAI1	2	ROH
GO:2001022	positive regulation of response to DNA damage stimulus	2/33	92/18493	0.0116938748780214	0.0116938748780214	0.177816608661481	DDX11/FOXM1	2	ROH
GO:0007018	microtubule-based movement	3/33	269/18493	0.0120344766274499	0.0120344766274499	0.177816608661481	LRRC6/RASGRP1/DNAI1	3	ROH
GO:0045621	positive regulation of lymphocyte differentiation	2/33	94/18493	0.0121836565131429	0.0121836565131429	0.177816608661481	RASGRP1/CCL19	2	ROH
GO:0070301	cellular response to hydrogen peroxide	2/33	94/18493	0.0121836565131429	0.0121836565131429	0.177816608661481	FOXO1/SIGMAR1	2	ROH
GO:0097327	response to antineoplastic agent	2/33	95/18493	0.0124318909008038	0.0124318909008038	0.177816608661481	FOXO1/DDX11	2	ROH
GO:0120034	positive regulation of plasma membrane bounded cell projection assembly	2/33	100/18493	0.013706170223673	0.013706170223673	0.177816608661481	CCL19/WASHC1	2	ROH
GO:0001768	establishment of T cell polarity	1/33	10/18493	0.0177062507989579	0.0177062507989579	0.177816608661481	CCL19	1	ROH
GO:0002468	dendritic cell antigen processing and presentation	1/33	10/18493	0.0177062507989579	0.0177062507989579	0.177816608661481	CCL19	1	ROH
GO:0019388	galactose catabolic process	1/33	10/18493	0.0177062507989579	0.0177062507989579	0.177816608661481	GALT	1	ROH
GO:0032070	regulation of deoxyribonuclease activity	1/33	10/18493	0.0177062507989579	0.0177062507989579	0.177816608661481	DDX11	1	ROH
GO:0034085	establishment of sister chromatid cohesion	1/33	10/18493	0.0177062507989579	0.0177062507989579	0.177816608661481	DDX11	1	ROH
GO:0045625	regulation of T-helper 1 cell differentiation	1/33	10/18493	0.0177062507989579	0.0177062507989579	0.177816608661481	CCL19	1	ROH
GO:0045876	positive regulation of sister chromatid cohesion	1/33	10/18493	0.0177062507989579	0.0177062507989579	0.177816608661481	DDX11	1	ROH
GO:0060287	epithelial cilium movement involved in determination of left/right asymmetry	1/33	10/18493	0.0177062507989579	0.0177062507989579	0.177816608661481	LRRC6	1	ROH
GO:0097048	dendritic cell apoptotic process	1/33	10/18493	0.0177062507989579	0.0177062507989579	0.177816608661481	CCL19	1	ROH
GO:1901838	positive regulation of transcription of nucleolar large rRNA by RNA polymerase I	1/33	10/18493	0.0177062507989579	0.0177062507989579	0.177816608661481	DDX11	1	ROH
GO:1902713	regulation of interferon-gamma secretion	1/33	10/18493	0.0177062507989579	0.0177062507989579	0.177816608661481	RASGRP1	1	ROH
GO:1903441	protein localization to ciliary membrane	1/33	10/18493	0.0177062507989579	0.0177062507989579	0.177816608661481	TULP3	1	ROH
GO:2000668	regulation of dendritic cell apoptotic process	1/33	10/18493	0.0177062507989579	0.0177062507989579	0.177816608661481	CCL19	1	ROH
GO:0006282	regulation of DNA repair	2/33	115/18493	0.0178515876111272	0.0178515876111272	0.177816608661481	DDX11/FOXM1	2	ROH
GO:0007368	determination of left/right symmetry	2/33	116/18493	0.0181447062250885	0.0181447062250885	0.177816608661481	LRRC6/DNAI1	2	ROH
GO:0001767	establishment of lymphocyte polarity	1/33	11/18493	0.0194600620700521	0.0194600620700521	0.177816608661481	CCL19	1	ROH
GO:0032252	secretory granule localization	1/33	11/18493	0.0194600620700521	0.0194600620700521	0.177816608661481	RASGRP1	1	ROH
GO:0033089	positive regulation of T cell differentiation in thymus	1/33	11/18493	0.0194600620700521	0.0194600620700521	0.177816608661481	RASGRP1	1	ROH
GO:0038003	opioid receptor signaling pathway	1/33	11/18493	0.0194600620700521	0.0194600620700521	0.177816608661481	SIGMAR1	1	ROH
GO:0060433	bronchus development	1/33	11/18493	0.0194600620700521	0.0194600620700521	0.177816608661481	TULP3	1	ROH
GO:0046677	response to antibiotic	3/33	323/18493	0.0195613648830824	0.0195613648830824	0.177816608661481	FOXO1/DDX11/SIGMAR1	3	ROH
GO:0050715	positive regulation of cytokine secretion	2/33	123/18493	0.0202535050963713	0.0202535050963713	0.177816608661481	RASGRP1/CCL19	2	ROH
GO:0009855	determination of bilateral symmetry	2/33	124/18493	0.0205628078182078	0.0205628078182078	0.177816608661481	LRRC6/DNAI1	2	ROH
GO:0009799	specification of symmetry	2/33	125/18493	0.0208740989652386	0.0208740989652386	0.177816608661481	LRRC6/DNAI1	2	ROH
GO:0031115	negative regulation of microtubule polymerization	1/33	12/18493	0.0212108367671459	0.0212108367671459	0.177816608661481	FKBP4	1	ROH
GO:0060081	membrane hyperpolarization	1/33	12/18493	0.0212108367671459	0.0212108367671459	0.177816608661481	KCNQ3	1	ROH
GO:0097329	response to antimetabolite	1/33	12/18493	0.0212108367671459	0.0212108367671459	0.177816608661481	DDX11	1	ROH
GO:0097499	protein localization to non-motile cilium	1/33	12/18493	0.0212108367671459	0.0212108367671459	0.177816608661481	TULP3	1	ROH
GO:1900402	regulation of carbohydrate metabolic process by regulation of transcription from RNA polymerase II promoter	1/33	12/18493	0.0212108367671459	0.0212108367671459	0.177816608661481	FOXO1	1	ROH
GO:0032680	regulation of tumor necrosis factor production	2/33	127/18493	0.0215026160695521	0.0215026160695521	0.177816608661481	RASGRP1/CCL19	2	ROH
GO:0032640	tumor necrosis factor production	2/33	129/18493	0.0221389956725486	0.0221389956725486	0.177816608661481	RASGRP1/CCL19	2	ROH
GO:1903555	regulation of tumor necrosis factor superfamily cytokine production	2/33	131/18493	0.0227831773467727	0.0227831773467727	0.177816608661481	RASGRP1/CCL19	2	ROH
GO:0001771	immunological synapse formation	1/33	13/18493	0.0229585799837839	0.0229585799837839	0.177816608661481	CCL19	1	ROH
GO:0001967	suckling behavior	1/33	13/18493	0.0229585799837839	0.0229585799837839	0.177816608661481	CNTFR	1	ROH
GO:0014745	negative regulation of muscle adaptation	1/33	13/18493	0.0229585799837839	0.0229585799837839	0.177816608661481	FOXO1	1	ROH
GO:0015812	gamma-aminobutyric acid transport	1/33	13/18493	0.0229585799837839	0.0229585799837839	0.177816608661481	SLC6A13	1	ROH
GO:0031274	positive regulation of pseudopodium assembly	1/33	13/18493	0.0229585799837839	0.0229585799837839	0.177816608661481	WASHC1	1	ROH
GO:0032725	positive regulation of granulocyte macrophage colony-stimulating factor production	1/33	13/18493	0.0229585799837839	0.0229585799837839	0.177816608661481	RASGRP1	1	ROH
GO:0035563	positive regulation of chromatin binding	1/33	13/18493	0.0229585799837839	0.0229585799837839	0.177816608661481	DDX11	1	ROH
GO:1901836	regulation of transcription of nucleolar large rRNA by RNA polymerase I	1/33	13/18493	0.0229585799837839	0.0229585799837839	0.177816608661481	DDX11	1	ROH
GO:1903025	regulation of RNA polymerase II regulatory region sequence-specific DNA binding	1/33	13/18493	0.0229585799837839	0.0229585799837839	0.177816608661481	ENHO	1	ROH
GO:1903726	negative regulation of phospholipid metabolic process	1/33	13/18493	0.0229585799837839	0.0229585799837839	0.177816608661481	WASHC1	1	ROH
GO:0030098	lymphocyte differentiation	3/33	344/18493	0.0230553123886265	0.0230553123886265	0.177816608661481	RASGRP1/ITFG2/CCL19	3	ROH
GO:0008286	insulin receptor signaling pathway	2/33	132/18493	0.0231081751612652	0.0231081751612652	0.177816608661481	FOXO1/ENHO	2	ROH
GO:0071706	tumor necrosis factor superfamily cytokine production	2/33	135/18493	0.0240947067376679	0.0240947067376679	0.177816608661481	RASGRP1/CCL19	2	ROH
GO:0006012	galactose metabolic process	1/33	14/18493	0.0247032968052416	0.0247032968052416	0.177816608661481	GALT	1	ROH
GO:0031272	regulation of pseudopodium assembly	1/33	14/18493	0.0247032968052416	0.0247032968052416	0.177816608661481	WASHC1	1	ROH
GO:0032823	regulation of natural killer cell differentiation	1/33	14/18493	0.0247032968052416	0.0247032968052416	0.177816608661481	RASGRP1	1	ROH
GO:0036159	inner dynein arm assembly	1/33	14/18493	0.0247032968052416	0.0247032968052416	0.177816608661481	LRRC6	1	ROH
GO:0036295	cellular response to increased oxygen levels	1/33	14/18493	0.0247032968052416	0.0247032968052416	0.177816608661481	FOXO1	1	ROH
GO:0042790	nucleolar large rRNA transcription by RNA polymerase I	1/33	14/18493	0.0247032968052416	0.0247032968052416	0.177816608661481	DDX11	1	ROH
GO:0060831	smoothened signaling pathway involved in dorsal/ventral neural tube patterning	1/33	14/18493	0.0247032968052416	0.0247032968052416	0.177816608661481	TULP3	1	ROH
GO:0061548	ganglion development	1/33	14/18493	0.0247032968052416	0.0247032968052416	0.177816608661481	TULP3	1	ROH
GO:0045580	regulation of T cell differentiation	2/33	137/18493	0.024761935134054	0.024761935134054	0.177816608661481	RASGRP1/CCL19	2	ROH
GO:0035690	cellular response to drug	3/33	355/18493	0.0250133076638835	0.0250133076638835	0.177816608661481	FOXO1/DDX11/SIGMAR1	3	ROH
GO:0045834	positive regulation of lipid metabolic process	2/33	138/18493	0.0250983893061328	0.0250983893061328	0.177816608661481	ENHO/CCL19	2	ROH
GO:1901653	cellular response to peptide	3/33	356/18493	0.0251956689979028	0.0251956689979028	0.177816608661481	FOXO1/ENHO/DDX11	3	ROH
GO:0046330	positive regulation of JNK cascade	2/33	140/18493	0.0257769407379274	0.0257769407379274	0.177816608661481	RASGRP1/CCL19	2	ROH
GO:0042542	response to hydrogen peroxide	2/33	141/18493	0.0261190233102039	0.0261190233102039	0.177816608661481	FOXO1/SIGMAR1	2	ROH
GO:0006978	DNA damage response, signal transduction by p53 class mediator resulting in transcription of p21 class mediator	1/33	15/18493	0.0264449923085391	0.0264449923085391	0.177816608661481	FOXM1	1	ROH
GO:0032645	regulation of granulocyte macrophage colony-stimulating factor production	1/33	15/18493	0.0264449923085391	0.0264449923085391	0.177816608661481	RASGRP1	1	ROH
GO:1902107	positive regulation of leukocyte differentiation	2/33	142/18493	0.0264629673597982	0.0264629673597982	0.177816608661481	RASGRP1/CCL19	2	ROH
GO:0060271	cilium assembly	3/33	366/18493	0.0270592574870477	0.0270592574870477	0.177816608661481	LRRC6/DCTN3/DNAI1	3	ROH
GO:0009267	cellular response to starvation	2/33	146/18493	0.0278572126770013	0.0278572126770013	0.177816608661481	FOXO1/ITFG2	2	ROH
GO:0006595	polyamine metabolic process	1/33	16/18493	0.0281836715624522	0.0281836715624522	0.177816608661481	DHPS	1	ROH
GO:0031269	pseudopodium assembly	1/33	16/18493	0.0281836715624522	0.0281836715624522	0.177816608661481	WASHC1	1	ROH
GO:0032604	granulocyte macrophage colony-stimulating factor production	1/33	16/18493	0.0281836715624522	0.0281836715624522	0.177816608661481	RASGRP1	1	ROH
GO:0042772	DNA damage response, signal transduction resulting in transcription	1/33	16/18493	0.0281836715624522	0.0281836715624522	0.177816608661481	FOXM1	1	ROH
GO:0071732	cellular response to nitric oxide	1/33	16/18493	0.0281836715624522	0.0281836715624522	0.177816608661481	FOXO1	1	ROH
GO:1904262	negative regulation of TORC1 signaling	1/33	16/18493	0.0281836715624522	0.0281836715624522	0.177816608661481	ITFG2	1	ROH
GO:0002577	regulation of antigen processing and presentation	1/33	17/18493	0.0299193396275304	0.0299193396275304	0.177816608661481	CCL19	1	ROH
GO:0031268	pseudopodium organization	1/33	17/18493	0.0299193396275304	0.0299193396275304	0.177816608661481	WASHC1	1	ROH
GO:0045722	positive regulation of gluconeogenesis	1/33	17/18493	0.0299193396275304	0.0299193396275304	0.177816608661481	FOXO1	1	ROH
GO:0070166	enamel mineralization	1/33	17/18493	0.0299193396275304	0.0299193396275304	0.177816608661481	FOXO1	1	ROH
GO:0072643	interferon-gamma secretion	1/33	17/18493	0.0299193396275304	0.0299193396275304	0.177816608661481	RASGRP1	1	ROH
GO:0044782	cilium organization	3/33	382/18493	0.0301920206790526	0.0301920206790526	0.177816608661481	LRRC6/DCTN3/DNAI1	3	ROH
GO:0019216	regulation of lipid metabolic process	3/33	388/18493	0.0314146299392227	0.0314146299392227	0.177816608661481	ENHO/CCL19/WASHC1	3	ROH
GO:0006825	copper ion transport	1/33	18/18493	0.0316520015561018	0.0316520015561018	0.177816608661481	FKBP4	1	ROH
GO:0032816	positive regulation of natural killer cell activation	1/33	18/18493	0.0316520015561018	0.0316520015561018	0.177816608661481	RASGRP1	1	ROH
GO:0045063	T-helper 1 cell differentiation	1/33	18/18493	0.0316520015561018	0.0316520015561018	0.177816608661481	CCL19	1	ROH
GO:0046661	male sex differentiation	2/33	157/18493	0.0318405878955224	0.0318405878955224	0.177816608661481	LRRC6/FKBP4	2	ROH
GO:0002313	mature B cell differentiation involved in immune response	1/33	19/18493	0.0333816623922941	0.0333816623922941	0.177816608661481	ITFG2	1	ROH
GO:0010560	positive regulation of glycoprotein biosynthetic process	1/33	19/18493	0.0333816623922941	0.0333816623922941	0.177816608661481	CCL19	1	ROH
GO:0010612	regulation of cardiac muscle adaptation	1/33	19/18493	0.0333816623922941	0.0333816623922941	0.177816608661481	FOXO1	1	ROH
GO:0016075	rRNA catabolic process	1/33	19/18493	0.0333816623922941	0.0333816623922941	0.177816608661481	TRIR	1	ROH
GO:1902170	cellular response to reactive nitrogen species	1/33	19/18493	0.0333816623922941	0.0333816623922941	0.177816608661481	FOXO1	1	ROH
GO:1903242	regulation of cardiac muscle hypertrophy in response to stress	1/33	19/18493	0.0333816623922941	0.0333816623922941	0.177816608661481	FOXO1	1	ROH
GO:0034614	cellular response to reactive oxygen species	2/33	162/18493	0.0337216574665603	0.0337216574665603	0.177816608661481	FOXO1/SIGMAR1	2	ROH
GO:0002827	positive regulation of T-helper 1 type immune response	1/33	20/18493	0.0351083271720416	0.0351083271720416	0.177816608661481	CCL19	1	ROH
GO:0045619	regulation of lymphocyte differentiation	2/33	166/18493	0.0352573734059898	0.0352573734059898	0.177816608661481	RASGRP1/CCL19	2	ROH
GO:0055093	response to hyperoxia	1/33	21/18493	0.0368320009231012	0.0368320009231012	0.177816608661481	FOXO1	1	ROH
GO:0032874	positive regulation of stress-activated MAPK cascade	2/33	171/18493	0.0372148707251239	0.0372148707251239	0.177816608661481	RASGRP1/CCL19	2	ROH
GO:0070304	positive regulation of stress-activated protein kinase signaling cascade	2/33	172/18493	0.0376113489887595	0.0376113489887595	0.177816608661481	RASGRP1/CCL19	2	ROH
GO:0002285	lymphocyte activation involved in immune response	2/33	174/18493	0.0384092301906523	0.0384092301906523	0.177816608661481	ITFG2/CCL19	2	ROH
GO:0001779	natural killer cell differentiation	1/33	22/18493	0.0385526886650637	0.0385526886650637	0.177816608661481	RASGRP1	1	ROH
GO:0007063	regulation of sister chromatid cohesion	1/33	22/18493	0.0385526886650637	0.0385526886650637	0.177816608661481	DDX11	1	ROH
GO:0021513	spinal cord dorsal/ventral patterning	1/33	22/18493	0.0385526886650637	0.0385526886650637	0.177816608661481	TULP3	1	ROH
GO:0032069	regulation of nuclease activity	1/33	22/18493	0.0385526886650637	0.0385526886650637	0.177816608661481	DDX11	1	ROH
GO:0045624	positive regulation of T-helper cell differentiation	1/33	22/18493	0.0385526886650637	0.0385526886650637	0.177816608661481	CCL19	1	ROH
GO:0045943	positive regulation of transcription by RNA polymerase I	1/33	22/18493	0.0385526886650637	0.0385526886650637	0.177816608661481	DDX11	1	ROH
GO:0097150	neuronal stem cell population maintenance	1/33	22/18493	0.0385526886650637	0.0385526886650637	0.177816608661481	FOXO1	1	ROH
GO:0019882	antigen processing and presentation	2/33	175/18493	0.0388106196766187	0.0388106196766187	0.177816608661481	DCTN3/CCL19	2	ROH
GO:0120032	regulation of plasma membrane bounded cell projection assembly	2/33	175/18493	0.0388106196766187	0.0388106196766187	0.177816608661481	CCL19/WASHC1	2	ROH
GO:0060491	regulation of cell projection assembly	2/33	177/18493	0.0396182629189132	0.0396182629189132	0.177816608661481	CCL19/WASHC1	2	ROH
GO:0048608	reproductive structure development	3/33	428/18493	0.040227249242509	0.040227249242509	0.177816608661481	CCDC182/LRRC6/FKBP4	3	ROH
GO:0002335	mature B cell differentiation	1/33	23/18493	0.0402703954093686	0.0402703954093686	0.177816608661481	ITFG2	1	ROH
GO:0002407	dendritic cell chemotaxis	1/33	23/18493	0.0402703954093686	0.0402703954093686	0.177816608661481	CCL19	1	ROH
GO:0003351	epithelial cilium movement	1/33	23/18493	0.0402703954093686	0.0402703954093686	0.177816608661481	LRRC6	1	ROH
GO:0034505	tooth mineralization	1/33	23/18493	0.0402703954093686	0.0402703954093686	0.177816608661481	FOXO1	1	ROH
GO:0034695	response to prostaglandin E	1/33	23/18493	0.0402703954093686	0.0402703954093686	0.177816608661481	CCL19	1	ROH
GO:0035561	regulation of chromatin binding	1/33	23/18493	0.0402703954093686	0.0402703954093686	0.177816608661481	DDX11	1	ROH
GO:0090023	positive regulation of neutrophil chemotaxis	1/33	23/18493	0.0402703954093686	0.0402703954093686	0.177816608661481	CCL19	1	ROH
GO:1903020	positive regulation of glycoprotein metabolic process	1/33	23/18493	0.0402703954093686	0.0402703954093686	0.177816608661481	CCL19	1	ROH
GO:0061458	reproductive system development	3/33	431/18493	0.0409342393342262	0.0409342393342262	0.177816608661481	CCDC182/LRRC6/FKBP4	3	ROH
GO:0051099	positive regulation of binding	2/33	181/18493	0.0412528199827924	0.0412528199827924	0.177816608661481	ENHO/DDX11	2	ROH
GO:0007389	pattern specification process	3/33	434/18493	0.0416475972075259	0.0416475972075259	0.177816608661481	LRRC6/TULP3/DNAI1	3	ROH
GO:0043409	negative regulation of MAPK cascade	2/33	182/18493	0.0416654353002558	0.0416654353002558	0.177816608661481	FOXO1/FOXM1	2	ROH
GO:0021511	spinal cord patterning	1/33	24/18493	0.0419851261593137	0.0419851261593137	0.177816608661481	TULP3	1	ROH
GO:0021904	dorsal/ventral neural tube patterning	1/33	24/18493	0.0419851261593137	0.0419851261593137	0.177816608661481	TULP3	1	ROH
GO:0033081	regulation of T cell differentiation in thymus	1/33	24/18493	0.0419851261593137	0.0419851261593137	0.177816608661481	RASGRP1	1	ROH
GO:0044458	motile cilium assembly	1/33	24/18493	0.0419851261593137	0.0419851261593137	0.177816608661481	LRRC6	1	ROH
GO:1990126	retrograde transport, endosome to plasma membrane	1/33	24/18493	0.0419851261593137	0.0419851261593137	0.177816608661481	WASHC1	1	ROH
GO:2000679	positive regulation of transcription regulatory region DNA binding	1/33	24/18493	0.0419851261593137	0.0419851261593137	0.177816608661481	ENHO	1	ROH
GO:0042594	response to starvation	2/33	183/18493	0.0420796278550398	0.0420796278550398	0.177816608661481	FOXO1/ITFG2	2	ROH
GO:1903708	positive regulation of hemopoiesis	2/33	183/18493	0.0420796278550398	0.0420796278550398	0.177816608661481	RASGRP1/CCL19	2	ROH
GO:0046328	regulation of JNK cascade	2/33	184/18493	0.0424953910855836	0.0424953910855836	0.177816608661481	RASGRP1/CCL19	2	ROH
GO:0050707	regulation of cytokine secretion	2/33	184/18493	0.0424953910855836	0.0424953910855836	0.177816608661481	RASGRP1/CCL19	2	ROH
GO:2000377	regulation of reactive oxygen species metabolic process	2/33	185/18493	0.0429127184474529	0.0429127184474529	0.178411527798698	FOXO1/FOXM1	2	ROH
GO:0006979	response to oxidative stress	3/33	441/18493	0.0433367897266721	0.0433367897266721	0.178411527798698	FOXO1/CCL19/SIGMAR1	3	ROH
GO:0071624	positive regulation of granulocyte chemotaxis	1/33	25/18493	0.0436968859100717	0.0436968859100717	0.178411527798698	CCL19	1	ROH
GO:0097186	amelogenesis	1/33	25/18493	0.0436968859100717	0.0436968859100717	0.178411527798698	FOXO1	1	ROH
GO:1901654	response to ketone	2/33	190/18493	0.0450225893657226	0.0450225893657226	0.179935820279672	FOXO1/CCL19	2	ROH
GO:0042326	negative regulation of phosphorylation	3/33	448/18493	0.0450604094819269	0.0450604094819269	0.179935820279672	FOXO1/FOXM1/WASHC1	3	ROH
GO:0036336	dendritic cell migration	1/33	26/18493	0.0454056796486986	0.0454056796486986	0.179935820279672	CCL19	1	ROH
GO:0045992	negative regulation of embryonic development	1/33	26/18493	0.0454056796486986	0.0454056796486986	0.179935820279672	TULP3	1	ROH
GO:1902624	positive regulation of neutrophil migration	1/33	26/18493	0.0454056796486986	0.0454056796486986	0.179935820279672	CCL19	1	ROH
GO:0002825	regulation of T-helper 1 type immune response	1/33	27/18493	0.0471115123541515	0.0471115123541515	0.182047784086434	CCL19	1	ROH
GO:0006607	NLS-bearing protein import into nucleus	1/33	27/18493	0.0471115123541515	0.0471115123541515	0.182047784086434	TNPO2	1	ROH
GO:0036296	response to increased oxygen levels	1/33	28/18493	0.0488143889972961	0.0488143889972961	0.182047784086434	FOXO1	1	ROH
GO:0051984	positive regulation of chromosome segregation	1/33	28/18493	0.0488143889972961	0.0488143889972961	0.182047784086434	DDX11	1	ROH
GO:0090022	regulation of neutrophil chemotaxis	1/33	28/18493	0.0488143889972961	0.0488143889972961	0.182047784086434	CCL19	1	ROH
GO:0090344	negative regulation of cell aging	1/33	28/18493	0.0488143889972961	0.0488143889972961	0.182047784086434	FOXM1	1	ROH
GO:0000086	G2/M transition of mitotic cell cycle	2/33	199/18493	0.0489159108650616	0.0489159108650616	0.182047784086434	DCTN3/FOXM1	2	ROH
